# Supplementary material for: High-order radiomics features based on T2 FLAIR MRI predict multiple glioma immunohistochemical features: A more precise and personalized gliomas management
Source: PLoS One. 2020 Jan 22;15(1):e0227703. doi: 10.1371/journal.pone.0227703 (PMC6975558; doi:10.1371/journal.pone.0227703)
Supplement: S1 Table — (XLSX) [file pone.0227703.s011.xlsx]

## Sheet: Sheet1
Number	Age	Gender	pathologic diagnosis	Grade	CD34	Vimentin	Ki-67	S-100	lesion location	Clinical symptoms	vital signs
1	59	Male	diffuse astrocytomas	WHOⅡ	0	1	0	1	Right temporal lobe, insular lobe	Numbness of right lower limb	normal
2	30	Female	oligodendrogliomas	WHOⅡ	1	1	0	1	Right frontal, temporal, insular lobe	Intermittent convulsions for more than 11 months	normal
3	27	Female	astrocytomas	WHOⅡ	Null	1	0	0	Right frontal lobe	Intermittent seizures for 2 weeks	normal
4	34	Male	astrocytomas	WHOⅡ	Null	Null	Null	Null	Left frontal lobe	Dizziness for more than half a year	normal
5	34	Male	oligodendrogliomas	WHOⅡ	Null	1	0	1	Right frontal lobe	Sudden convulsions for 7 days	normal
6	56	Female	astrocytomas	WHOⅡ	0	1	0	1	Right parietal, occipital lobe	Headache and dizziness for 2 days	Right limb muscle strength level IV, left limb muscle strength level IV
7	60	Male	diffuse astrocytomas	WHOⅡ	0	1	0	1	Right temporal lobe	Discontinuous dizziness for 2 months, aggravated with nausea and vomiting for 2 days	Left upper limb muscle tension decreased, left upper limb muscle strength IV
8	58	Female	diffuse astrocytomas	WHOⅡ	Null	0	0	1	Left parietal lobe	Discontinuous headache and dizziness for 5 days	The muscle tension of the limbs is slightly higher
9	36	Male	diffuse astrocytomas	WHOⅡ	0		0	1	Left temporal lobe	Intermittent headache for 3 months	normal
10	27	Male	oligodendrogliomas	WHOⅡ	0	1	0	0	Right frontal lobe	Headache for one day	The muscle tension of the limbs is slightly noraml
11	51	Female	oligodendrogliomas	WHOⅡ	0	0	0	1	Left temporal lobe	Responding retardation and limb convulsions for 7 months	normal
12	50	Male	oligodendrogliomas	WHOⅡ	1	0	0	0	Left frontal, temporal, insular lobe	Discontinuous dizziness for half a year	normal
13	42	Female	gangliomas	WHOⅡ	0	1	0	1	Left frontal lobe	Discontinuous headache for one year	normal
14	35	Male	oligodendrogliomas	WHOⅡ	Null	0	0	1	Left occipital lobe	Right lower limb weakness for 10 days	normal
15	51	Male	astrocytomas	WHOⅡ	Null	Null	0	Null	Left temporal lobe	Dizziness for more than 10 days	normal
16	43	Female	gangliomas	WHOⅡ	0	1	0	0	Left temporal, insular lobe	Memory decreased for 4 months and with olfactory hallucinations for one week	normal
17	50	Female	oligodendrogliomas	WHOⅡ	0	1	0	1	Left forehead, parietal lobe	A major epileptic seizure	normal
18	31	Male	oligodendrogliomas	WHOⅡ	0	1	0	1	Right insular lobe	Dizziness and nausea for 6 months	normal
19	43	Male	oligodendrogliomas	WHOⅡ	1	0	0	1	Right temporal, insular lobe	The main cause was hallucination for more than half a year and paroxysmal convulsions for more than one month	normal
20	59	Female	anaplastic astrocytomas	WHOⅢ	0	1	1	1	Left temporal, parietal lobe, left basal ganglia, left thalamus	Headache for 5 days, aggravation 2 days, vomiting for 10 hours	normal
21	34	Male	anaplastic ependymomas	WHOⅢ	0	1	0	1	Left frontal lobe	Sudden convulsions for 5 hours	normal
22	45	Male	anaplastic astrocytomas	WHOⅢ	1	Null	1	Null	Right ventricle trigone	Headache with blurred vision for 3 months and memory loss for 1 month	normal
23	48	Female	anaplastic oligoastrocytomas	WHOⅢ	0	1	1	1	Left frontal, temporal lobe	Discontinuous headache, dizziness, nausea and vomiting for more than 3 months	normal
24	58	Male	anaplastic ependymomas	WHOⅢ	1	1	1	1	Left occipital, parietal lobe	Sudden headache for more than 30 years,aggravated for 10 days and paroxysmal verbal confusion for 5 days	Not fluent in speaking
25	51	Male	anaplastic oligoastrocytomas	WHOⅢ	0		1		Left thalamus	Headache and dizziness for one month	normal
26	44	Male	anaplastic astrocytomas	WHOⅢ	0	1	1	1	Right frontal lobe	Discontinuous headache for 2 days	normal
27	40	Male	anaplastic ependymomas	WHOⅢ	Null	1	1	Null	Right basal ganglia	Headache with left neck pain for one month, dizziness and limb weakness for one hour	null
28	69	Male	anaplastic oligoastrocytomas	WHOⅢ	1	1	0	Null	Left temporal, parietal and occipital lobes	Slurred speech for 15 days and intracranial space intracranial space occupancy was found for 3 days	Not fluent in speaking
29	50	Male	anaplastic pleomorphic xanthoastrocytoma	WHOⅢ	1	1	0	1	Left temporal, occipital lobe	Discontinuous headache, dizziness and vomiting, unstable walking for 7 days	null
30	56	Female	anaplastic astrocytomas	WHOⅢ	1	1	1	1	Right parietal, occipital lobe	Intracranial space occupancy was found	normal
31	62	Female	anaplastic oligoastrocytomas	WHOⅢ	0	Null	1	1	Right forehead, parietal lobe	Left lateral muscle twitch with left hand numbness for more than 20 days	The right visual acuity is normal, and the left visual acuity is worse than the right visual acuity. The right pupil has a diameter of about 2.0 mm and is sensitive to light reflection. The left pupil is 5.0mm in diameter and disappears from light reflection.
32	64	Male	anaplastic oligoastrocytomas	WHOⅢ	0	1	1	0	Left frontal, temporal lobe	Slurred speech with right angular twitch for 2 months	normal
33	49	Female	anaplastic oligoastrocytomas	WHOⅢ	0		1	1	Left parietal, occipital lobe	Discontinuous dizziness and headache for 4 days	normal
34	63	Female	anaplastic oligoastrocytomas	WHOⅢ	0	1	1	1	right thalamus	Headache and dizziness for 7 days	Bilateral limb muscle strength class IV
35	53	Female	anaplastic oligoastrocytomas	WHOⅢ	1	1	1	0	Left frontal, temporal lobe	Right limb weakness for 10 days	Right limb muscle strength class IV
36	51	Female	anaplastic astrocytomas	WHOⅢ	0	1	0	1	Right frontal, temporal, insular lobe	Headache for 4 months, aggravated with nausea and vomiting for 1 day	Positive Pap's sign on the left side of the body
37	32	Male	anaplastic astrocytomas	WHOⅢ	1	1	1	1	Left frontal lobe	Headache, vomiting and limb weakness for more than 7 days	normal
38	72	Male	anaplastic astrocytomas with cerebral infarction，and glioblastomas	WHOⅢ/WHOⅣ	Null	1	1	Null	Left frontal lobe	Discontinuous headache and dizziness for 5 days	normal
39	49	Male	glioblastomas	WHOⅣ	0	1	1	1	Left frontal, temporal lobe	Speech disadvantage for one month	Not fluent in speaking
40	70	Male	glioblastomas	WHOⅣ	1	1	1	1	Right temporal lobe	Left corner of the mouth was dropping with loss of appetite for 20 days	normal
41	7	Female	glioblastomas	WHOⅣ	0	1	1	Null	Right parietal, occipital lobe	Intermittent headache for 15 days, aggravated with vomiting for one day	normal
42	46	Male	glioblastomas	WHOⅣ	1	0	1	1	Left occipital lobe	Binocular vision blurred for more than 2 months, dizziness with right lower limb weakness for more than one month	normal
43	63	Male	glioblastomas	WHOⅣ	1	1	1	1	Left temporal lobe	Intermittent headache for 15 days, aggravated for 2 days	Right limb muscle strength III
44	48	Female	glioblastomas	WHOⅣ	1	1	0	1	Right frontal lobe	The movement disorder of the right ring finger and pinkie finger for more than half a month, and the speech was not fluent for more than 10 days	Not fluent in speaking
45	71	Male	glioblastomas	WHOⅣ	0	1	1	1	Left temporal lobe	Memory decreased for more than one month, autonomous language decreased, occasional explosive speech, sensory aphasia,left upper limb and left facial numbness for more than one month	Normal limb muscle tension, right limb muscle strength V grade, left limb muscle strength V grade, right iliac biceps muscle, knee tendon reflex normal, left iliac biceps, knee tendon reflex normal, right side Negative sign, negative left Pascal sign, negative Kernig sign
46	55	Male	glioblastomas	WHOⅣ	0	1	1	0	Right frontal lobe	Discontinuous left limb weakness for more than one month and headache for more than half a month	null
47	68	Female	glioblastomas	WHOⅣ	1	1	0	1	Right occipital lobe	Discontinuous headache, dizziness and blurred vision for more than 20 days	normal
48	52	Male	glioblastomas	WHOⅣ	1	1	1	1	Left temporal lobe	Left frontal pain for one month, aggravated with visual loss of left eye for 7 days	Left eyelid drooping, left eye vision loss
49	37	Female	anaplastic ependymomas	WHOⅢ	1	1	1	1	Left frontal lobe	Right upper limb weakness for half a month	Not fluent in speaking
50	47	Male	anaplastic astrocytomas with cerebral infarction	WHOⅢ	0	1	1	1	Left temporal, insular lobe	Sudden headache for 15 days, aggravated for 2 days	normal
51	60	Male	anaplastic astrocytomas	WHOⅢ	1	1	1	1	Right parietal frontal lobe and posterior corpus callosum	Discontinuous headache for one year, aggravated with nausea and vomiting for 5 days	headache
