# Supplementary material for: High-order radiomics features based on T2 FLAIR MRI predict multiple glioma immunohistochemical features: A more precise and personalized gliomas management
Source: PLoS One. 2020 Jan 22;15(1):e0227703. doi: 10.1371/journal.pone.0227703 (PMC6975558; doi:10.1371/journal.pone.0227703)
Supplement: S4 Table — (CSV) [file pone.0227703.s014.csv]

Label	FrequencySize	MaxIntensity	MeanDeviation	MeanValue	MedianIntensity	MinIntensity	Percentile10	Percentile15	Percentile20	Percentile25	Percentile30	Percentile35	Percentile40	Percentile45	Percentile5	Percentile50	Percentile55	Percentile60	Percentile65	Percentile70	Percentile75	Percentile80	Percentile85	Percentile90	Percentile95	Quantile0.025	Quantile0.25	Quantile0.5	Quantile0.75	Quantile0.975	RMS	Range	RelativeDeviation	Variance	VolumeCount	VoxelValueSum	histogramEnergy	histogramEntropy	kurtosis	skewness	stdDeviation	uniformity	ClusterProminence_AllDirection_offset1	ClusterProminence_AllDirection_offset1_SD	ClusterProminence_AllDirection_offset4	ClusterProminence_AllDirection_offset4_SD	ClusterProminence_AllDirection_offset7	ClusterProminence_AllDirection_offset7_SD	ClusterProminence_angle0_offset1
0	97139	1211	-1.32E-05	777.128	763.971	283	571.208	612.615	641.961	667.631	689.874	708.868	728.228	745.62	530.156	765.299	786.906	810.648	833.753	856.339	879.236	904.662	941.955	995.659	1063.14	504.289	667.631	765.299	879.236	1110.49	792.646	928	-1.2784	24359.9	97141	7.55E+07	0.00877276	7.02698	-0.376625	0.261138	156.077	0.799162	4.77E+07	1.71E+11	4.21E+07	1.52E+12	3.75E+07	3.50E+12	4.80E+07
1	66514	595	-2.04E-06	398.374	396.279	121	324.159	341.213	352.766	362.414	370.797	377.874	384.708	391.132	296.882	397.415	404.074	410.924	418.294	426.648	435.997	446.352	460.031	478.528	500.157	272.624	362.414	397.415	435.997	515.685	402.862	474	-0.135881	3595.91	66515	2.65E+07	0.011934	6.68907	0.374962	-0.146569	59.9659	0.849473	2.24E+07	1.74E+11	1.65E+07	8.70E+11	1.36E+07	1.10E+12	2.29E+07
1	43231	632	3.63E-06	434.991	435.734	30	357.055	368.719	377.796	386.294	395.653	404.898	414.648	424.415	337.16	434.847	444.567	454.437	465.371	476.444	486.819	496.148	505.929	516.563	530.834	318.464	386.294	434.847	486.819	542.389	439.503	602	0.157102	3945.71	43233	1.88E+07	0.011511	6.62218	-0.219497	-0.186671	62.8149	0.855595	1.56E+07	1.57E+11	1.10E+07	1.79E+11	8.80E+06	2.07E+11	1.58E+07
1	142369	1748	3.73E-05	812.623	809.133	302	619.454	647.214	669.429	691.826	713.187	733.586	756.457	779.464	580.165	805.839	832.876	859.807	883.511	908.618	931.13	955.363	981.48	1008.58	1051.58	550.147	691.826	805.839	931.13	1083.21	826.59	1446	5.31353	22894.2	142370	1.16E+08	0.0128059	6.43773	-0.197047	0.23177	151.308	0.813802	1.03E+07	1.42E+10	8.46E+06	1.79E+11	7.25E+06	2.76E+11	1.04E+07
1	81390	520	-2.12E-05	347.036	346.328	9	263.784	277.832	289.784	300.563	310.15	319.593	327.962	337.095	245.107	346.099	354.886	364.355	375.119	386.981	397.677	408.65	420.23	433.241	448.195	227.248	300.563	346.099	397.677	458.602	352.909	511	-1.72851	4110.64	81391	2.82E+07	0.00877992	6.98078	-0.35815	-0.157239	64.1143	0.815252	3.55E+07	1.88E+12	2.68E+07	2.72E+12	2.30E+07	3.18E+12	3.57E+07
0	158149	1148	-1.00E-05	709.607	692.836	136	542.351	561.57	579.517	595.952	613.926	633.915	652.657	674.099	513.245	693.591	714.73	736.699	758.932	786.579	817.107	848.141	880.706	910.382	946.817	489.221	595.952	693.591	817.107	975.461	723.086	1012	-1.58113	19310.5	158151	1.12E+08	0.00945145	6.89366	-0.724481	0.286683	138.962	0.80417	3.22E+07	8.14E+10	2.77E+07	8.84E+11	2.46E+07	1.47E+12	3.23E+07
1	168633	1789	4.91E-05	888.061	897.994	192	618.235	675.3	724.222	768.593	805.324	833.44	856.373	876.559	545.7	896.54	915.302	933.941	952.955	974.198	998.444	1033.7	1075.9	1128.28	1206.11	495.631	768.593	896.54	998.444	1305.36	909.992	1597	8.28103	39433.2	168634	1.50E+08	0.0109645	6.82124	0.571745	0.172351	198.578	0.776392	3.53E+07	1.57E+11	3.03E+07	1.11E+12	2.72E+07	1.50E+12	3.57E+07
1	18936	1214	6.93E-07	751.043	799.059	85	500.569	571.675	628.84	672.19	702.232	730.798	756.609	779.773	364.731	799.844	817.826	835.516	850.338	863.953	878.77	894.473	911.418	930.071	957.783	221.372	672.19	799.844	878.77	986.336	773.238	1129	0.0131209	33832.4	18937	1.42E+07	0.00992887	7.01747	1.57506	-1.28742	183.936	0.755093	1.57E+08	4.52E+12	1.35E+08	3.71E+13	1.18E+08	8.71E+13	1.59E+08
1	21596	1134	4.51E-06	811.379	857.145	157	520.702	578.134	633.143	687.857	734.313	771.562	803.383	835.043	435.222	858.932	878.109	899.655	918.999	941.25	968.489	991.672	1011.64	1028.99	1049.41	356.402	687.857	858.932	968.489	1064.53	834.534	977	0.0973849	38111.1	21597	1.75E+07	0.00789676	7.24448	-0.0690458	-0.805118	195.221	0.759397	1.70E+08	3.62E+12	1.45E+08	1.04E+14	1.20E+08	4.25E+14	1.72E+08
0	104498	1457	-2.42E-05	984.843	987.459	193	702.037	746.202	786.861	825.227	863.295	894.181	923.472	956.523	627.723	989.334	1021.69	1055.36	1089.43	1121.9	1154.98	1187.69	1224.17	1265.02	1321.64	571.635	825.227	989.334	1154.98	1352.42	1007.61	1264	-2.53369	45353.6	104499	1.03E+08	0.0076094	7.18402	-0.687901	-0.165375	212.964	0.783758	6.71E+07	1.62E+12	5.60E+07	9.14E+12	4.96E+07	1.37E+13	6.72E+07
1	132362	1420	1.39E-05	849.181	862.539	199	575.582	632.731	682.305	731.19	768.976	797.852	822.679	843.896	506.318	863.158	882.543	900.483	920.426	938.521	960.666	988.353	1044.04	1115.47	1179.72	460.351	731.19	863.158	960.666	1212.6	870.496	1221	1.83707	36654.2	132363	1.12E+08	0.00905089	7.05874	-0.264959	-0.141211	191.453	0.774544	5.84E+07	4.16E+11	4.93E+07	2.54E+12	4.35E+07	5.33E+12	5.90E+07
0	68430	1164	1.33E-05	773.796	793.43	168	554.137	589.934	624.754	654.839	681.164	710.844	740.33	768.909	515.62	793.97	817.223	838.244	857.4	875.43	891.936	908.368	931.94	957.758	1000.36	479.01	654.839	793.97	891.936	1045.46	788.945	996	0.908623	23674.6	68432	5.30E+07	0.00879197	7.02406	-0.687948	-0.232984	153.866	0.801155	4.42E+07	7.47E+11	3.61E+07	3.80E+12	3.11E+07	7.19E+12	4.47E+07
1	132417	1444	3.70E-06	956.537	978.648	83	650.549	705.272	767.359	821.183	858.684	895.017	924.77	950.292	586.535	977.113	1000.68	1022.66	1044.87	1072.33	1102.7	1139.65	1176.57	1219.69	1280.44	544.397	821.183	977.113	1102.7	1323.6	978.664	1361	0.490607	42820	132419	1.27E+08	0.00804385	7.15456	-0.537296	-0.2479	206.93	0.783668	6.67E+07	7.38E+11	5.53E+07	4.87E+12	4.77E+07	7.60E+12	6.76E+07
1	68380	783	1.47E-06	564.911	564.311	140	480.489	496.576	509.422	520.755	530.57	539.724	548.309	556.237	451.698	564.022	571.43	577.76	585.734	594.685	605.546	619.463	639.026	663.522	692.45	419.089	520.755	564.022	605.546	716.304	569.565	643	0.100632	5280.3	68381	3.86E+07	0.0130535	6.56293	0.837614	-0.125442	72.6657	0.871368	1.83E+07	7.47E+10	1.55E+07	6.05E+11	1.36E+07	1.42E+12	1.83E+07
1	86282	584	-8.89E-06	414.245	418.609	6	345.252	359.046	370.124	379.755	388.188	396.455	404.086	411.308	324.191	418.108	424.548	430.962	437.904	444.266	450.677	457.845	467.289	481.526	503.382	298.655	379.755	418.108	450.677	519.865	418.082	578	-0.766973	3193.87	86283	3.57E+07	0.0126765	6.60274	1.90997	-0.585757	56.5143	0.863573	2.41E+07	1.56E+12	1.53E+07	1.05E+12	1.21E+07	1.05E+12	2.40E+07
1	68235	1240	1.15E-05	751.585	733.828	122	577.707	608.977	632.317	651.34	670.414	687.597	702.936	718.734	538.719	734.796	752.45	773.963	798.295	825.69	855.407	880.504	906.225	937.201	992.777	506.482	651.34	734.796	855.407	1043.85	764.604	1118	0.782003	19739.1	68236	5.13E+07	0.0103236	6.83592	-0.161108	0.320299	140.496	0.813067	3.00E+07	1.84E+11	2.49E+07	1.00E+12	2.14E+07	1.65E+12	3.03E+07
1	115235	1130	-4.67E-05	644.948	659.902	40	417.094	454.223	487.166	517.852	546.04	577.835	608.119	635.494	364.157	660.967	685.779	708.322	731.012	753.179	777.087	801.308	824.073	853.113	898.167	303.462	517.852	660.967	777.087	940.003	667.446	1090	-5.37945	29526.1	115236	7.43E+07	0.00760719	7.2488	-0.271032	-0.323293	171.831	0.733573	9.86E+07	1.75E+11	8.90E+07	5.62E+12	8.08E+07	1.49E+13	9.88E+07
1	125479	1135	6.56E-05	707.852	702.725	240	489.5	524.688	558.417	586.562	614.518	640.408	660.904	682.097	446.672	703.018	724.202	746.222	768.775	793.076	818.078	852.133	889.825	940.018	989.583	417.679	586.562	703.018	818.078	1027.12	726.469	895	8.22842	26702.1	125480	8.88E+07	0.00774754	7.17804	-0.599152	0.13582	163.408	0.76915	6.69E+07	6.57E+11	5.71E+07	4.63E+12	5.16E+07	5.44E+12	6.78E+07
0	138352	1423	-2.72E-06	967.828	958.857	42	672.085	714.199	755.758	794.717	831.62	864.578	895.12	927.13	617.882	960.038	994.293	1031.48	1070.99	1113.51	1155.2	1200.53	1240.49	1277.82	1313.55	573.393	794.717	960.038	1155.2	1336.22	993.221	1381	-0.375843	49796.3	138354	1.34E+08	0.00707536	7.2488	-0.861591	-0.0721995	223.151	0.769431	8.20E+07	2.43E+12	7.06E+07	6.08E+12	6.42E+07	8.42E+12	8.20E+07
0	44646	1427	-1.14E-05	637.846	638.248	167	450.49	476.05	500.451	525.54	548.092	572.837	597.186	617.639	419.585	636.861	655.873	673.551	690.307	710.157	730.623	751.326	784.617	828.617	904.703	393.853	525.54	636.861	730.623	969.463	654.334	1260	-0.506986	21304.8	44647	2.85E+07	0.0112003	6.67934	-0.200536	0.312481	145.962	0.771165	1.95E+07	1.29E+11	1.70E+07	3.01E+11	1.53E+07	5.58E+11	1.95E+07
0	96543	1125	-3.97E-05	696.44	722.9	0	380.435	454.236	491.835	523.645	556.337	593.789	631.602	674.603	255.146	722.912	770.643	815.069	850.135	880.289	903.823	924.719	945.515	969.025	1001.56	180.714	523.645	722.912	903.823	1024.36	734.704	1125	-3.83739	54761.8	96544	6.72E+07	0.00622603	7.54678	-0.587856	-0.501963	234.012	0.663988	3.15E+08	9.55E+11	3.05E+08	1.67E+13	2.87E+08	8.80E+13	3.15E+08
1	230139	2823	1.74E-05	904.519	854.619	0	553.999	600.238	641.668	681.586	716.467	750.788	785.031	819.3	504.623	851.224	882.295	914.625	955.087	999.863	1050.62	1108.9	1197.64	1317.22	1521.54	468.573	681.586	851.224	1050.62	1759.73	961.295	2823	4.00023	105934	230140	2.08E+08	0.0117327	6.7228	2.98512	1.37791	325.475	0.640168	7.13E+07	1.52E+11	6.41E+07	5.03E+12	5.70E+07	1.09E+13	7.16E+07
1	20792	1004	8.40E-07	687.365	696.133	316	541.873	573.081	602.9	625.381	640.227	654.99	668.945	682.99	504.981	695.167	706.884	718.92	732.941	748.75	762.236	773.879	787.972	812.612	844.151	471.901	625.381	695.167	762.236	869.04	694.881	688	0.0174679	10389.8	20795	1.43E+07	0.0114557	6.68334	-0.216996	-0.297673	101.93	0.851708	1.79E+07	4.73E+11	1.23E+07	2.43E+12	9.95E+06	2.00E+12	1.91E+07
1	129514	1773	2.56E-05	815.285	793.002	169	613.302	649.95	678.294	697.644	716.939	734.364	753.563	773.101	566.193	792.39	812.953	833.266	856.68	881.299	910.618	950.313	1004.91	1073.41	1152.43	526.764	697.644	792.39	910.618	1196.98	833.388	1604	3.31271	29846.8	129515	1.06E+08	0.0123089	6.60906	0.211533	0.492581	172.762	0.788096	1.93E+07	1.99E+10	1.65E+07	4.81E+11	1.42E+07	7.01E+11	1.95E+07
1	171350	1419	-4.93E-05	842.429	800.959	91	618.128	648.757	675.315	699.398	721.513	740.583	759.104	780.103	573.412	799.337	819.714	843.555	877.349	924.382	979.798	1037.51	1097.22	1156.96	1212.28	534.784	699.398	799.337	979.798	1246.46	865.365	1328	-8.45406	39168.9	171352	1.44E+08	0.00897602	7.04735	-0.482306	0.518705	197.911	0.765071	6.33E+07	1.94E+11	5.62E+07	2.07E+12	5.13E+07	2.53E+12	6.38E+07
0	36261	1178	2.18E-06	731.002	720.145	301	584.402	608.791	627.499	642.495	656.2	671.951	685.309	701.615	552.044	718.076	735.862	750.367	767.993	786.798	806.175	833.077	863.9	902.23	956.46	529.036	642.495	718.076	806.175	991.499	741.108	877	0.0792297	14878	36262	2.65E+07	0.0117172	6.68019	-0.0423295	0.446167	121.976	0.833139	2.20E+07	7.74E+10	1.84E+07	4.88E+11	1.60E+07	9.85E+11	2.23E+07
1	77431	904	-2.32E-05	553.104	545.578	87	384.446	405.516	427.272	446.704	465.511	485.506	504.105	524.361	355.774	545.982	570.137	597.053	620.024	643.118	663.598	683.202	704.172	724.333	753.838	331.059	446.704	545.982	663.598	780.971	568.086	817	-1.79548	16798.4	77432	4.28E+07	0.00805729	7.10732	-0.938443	0.0357028	129.609	0.76567	5.60E+07	6.07E+11	4.55E+07	4.68E+12	3.97E+07	6.70E+12	5.65E+07
0	94965	1487	5.44E-06	935.255	961.322	155	673.744	713.581	749.622	784.919	821.077	859.342	896.148	930.089	619.718	959.547	988.085	1015.07	1038.26	1058.31	1077.11	1096.82	1118.78	1150.11	1216.67	581.592	784.919	959.547	1077.11	1290.84	954.098	1332	0.516683	35601.4	94966	8.88E+07	0.00937857	6.96524	-0.52623	-0.17756	188.683	0.798255	4.11E+07	2.92E+11	3.42E+07	2.18E+12	2.96E+07	3.61E+12	4.13E+07
1	16991	1073	1.72E-06	695.95	668.529	308	556.911	580.297	599.439	615.028	627.838	638.2	647.538	656.65	523.178	668.88	681.848	695.382	710.74	726.288	751.926	789.852	833.058	899.29	961.54	497.596	615.028	668.88	751.926	1002.07	707.317	765	0.0292597	15950.9	16993	1.18E+07	0.0115872	6.76821	0.305796	0.818745	126.297	0.818526	4.12E+07	3.94E+11	3.45E+07	5.16E+12	2.92E+07	1.02E+13	4.20E+07
0	121278	1181	2.79E-05	712.79	698.912	250	546.427	571.286	593.025	613.795	631.778	648.495	664.598	679.946	510.903	697.952	715.808	733.947	751.085	769.403	792.012	821.075	859.781	911.734	981.188	481.022	613.795	697.952	792.012	1034.87	726.377	931	3.38247	19553.2	121280	8.64E+07	0.00997721	6.89303	0.0602145	0.506185	139.833	0.803823	4.01E+07	6.26E+10	3.59E+07	1.21E+12	3.23E+07	3.99E+12	4.02E+07
1	156846	1305	-4.45E-06	839.982	828.369	117	648.458	681.361	710.011	732.313	752.111	770.856	788.122	807.462	605.175	826.257	845.729	869.316	891.939	918.144	944.985	976.296	1009.36	1056.74	1117.54	562.23	732.313	826.257	944.985	1154.34	854.061	1188	-0.69793	23850.7	156847	1.32E+08	0.00972327	6.90774	-0.269598	0.16457	154.437	0.816143	3.52E+07	1.49E+11	3.00E+07	1.61E+12	2.61E+07	3.10E+12	3.53E+07
1	130584	1486	-2.23E-05	896.898	931.652	210	592.485	630.424	671.279	714.057	755.835	800.075	847.476	891.922	551.27	932.367	964.508	990.775	1015.45	1040.27	1063.8	1091.27	1120.51	1158.33	1209.52	524.318	714.057	932.367	1063.8	1250.22	921.609	1276	-2.91688	44936.6	130585	1.17E+08	0.00809704	7.08889	-0.994729	-0.170854	211.983	0.763649	5.40E+07	4.50E+11	4.50E+07	3.44E+12	3.97E+07	5.16E+12	5.44E+07
1	268057	1398	1.40E-05	972.582	980.238	0	735.472	786.388	827.876	864.802	894.71	918.766	938.889	958.385	667.201	979.4	999.761	1020.92	1046.04	1072.33	1099.03	1131.58	1162.42	1195.52	1235.07	614.043	864.802	979.4	1099.03	1263.76	987.636	1398	3.75783	29509	268058	2.61E+08	0.00919441	6.96299	-0.135468	-0.366153	171.782	0.823376	4.06E+07	9.22E+11	3.21E+07	3.48E+12	2.76E+07	4.23E+12	4.07E+07
1	178297	2062	4.94E-05	974.282	890.043	155	642.109	689.345	727.772	761.059	791.57	818.283	844.455	867.138	582.444	889.149	912.543	939.089	968.893	1003.58	1043.44	1106.31	1224.51	1567.7	1871.39	533.859	761.059	889.149	1043.44	1948.71	1035.46	1907	8.80723	122954	178299	1.74E+08	0.0103228	6.99369	1.70164	1.47006	350.647	0.640097	2.66E+08	5.24E+11	2.55E+08	5.98E+12	2.45E+08	1.66E+13	2.67E+08
1	48724	1424	1.82E-05	736.278	703.656	153	426.011	460.115	491.468	525.926	559.741	591.021	626.158	659.827	376.366	702.079	761.5	809.114	848.011	892.088	927.444	966.053	1013.84	1086.01	1206.45	331.213	525.926	702.079	927.444	1254.3	778.949	1271	0.88892	64656.5	48725	3.59E+07	0.00650551	7.41811	-0.766592	0.329476	254.276	0.654646	1.52E+08	6.23E+11	1.40E+08	7.39E+12	1.31E+08	1.59E+13	1.53E+08
1	192017	1267	3.34E-05	783.349	779.502	194	618.853	643.442	666.458	687.77	708.29	727.552	744.949	763.611	574.353	781.161	799.367	815.608	833.985	853.293	873.907	900.573	927.249	957.625	1001.15	541.092	687.77	781.161	873.907	1035.61	794.202	1073	6.42269	17120.2	192019	1.50E+08	0.0108916	6.73097	-0.301131	0.0677264	130.844	0.832968	1.92E+07	1.31E+11	1.48E+07	5.41E+11	1.23E+07	8.11E+11	1.96E+07
0	91961	1072	2.55E-06	752.627	768.406	140	576.64	613.678	645.197	672.247	697.256	720.514	741.247	756.826	529.162	769.278	782.129	796.901	810.893	826.091	839.653	854.51	872.201	895.289	931.258	494.879	672.247	769.278	839.653	957.927	762.295	932	0.234758	14646.9	91963	6.92E+07	0.0106479	6.80787	-0.218349	-0.441043	121.024	0.839197	2.80E+07	4.05E+11	2.12E+07	2.31E+12	1.71E+07	3.20E+12	2.85E+07
0	181160	1167	0.000107657	732.409	790.916	97	382.311	455.091	518.737	597.14	655.73	701.079	736.516	766.448	321.598	792.558	818.564	840.833	860.562	880.051	897.769	915.307	933.42	956.091	986.397	279.588	597.14	792.558	897.769	1010.45	762.309	1070	19.5032	44691	181161	1.33E+08	0.00771704	7.28783	-0.467323	-0.759966	211.402	0.71136	1.86E+08	1.36E+11	1.76E+08	4.30E+12	1.70E+08	3.54E+12	1.86E+08
1	97492	453	4.48E-06	336.861	345.943	57	262.501	278.043	289.822	301.259	310.821	320.075	329.466	338.886	241.914	346.815	354.338	361.823	367.832	374.07	379.809	385.097	389.471	395.423	403.183	226.258	301.259	346.815	379.809	409.924	340.861	396	0.436457	2710.54	97493	3.28E+07	0.0111939	6.72238	0.171333	-0.714795	52.0628	0.845447	3.29E+07	1.22E+12	2.41E+07	3.01E+12	1.88E+07	4.80E+12	3.33E+07
1	153402	1553	9.70E-07	718.336	712.803	0	549.455	580.401	603.817	623.557	639.921	657.417	675.193	693.649	497.591	712.93	733.082	753.315	774.311	794.617	817.144	838.899	863.942	896.294	949.57	441.699	623.557	712.93	817.144	999.056	732.374	1553	0.148877	20365.6	153404	1.10E+08	0.0127698	6.55852	0.670277	-4.48E-05	142.708	0.801335	1.58E+07	2.08E+11	1.11E+07	5.30E+11	8.92E+06	4.84E+11	1.62E+07
1	114950	972	7.51E-06	665.83	677.742	287	530.833	560.037	585.786	605.984	623.66	640.177	653.792	665.556	494.655	676.242	686.922	697.591	706.422	719.023	732.011	743.947	759.94	779.329	807.185	466.261	605.984	676.242	732.011	832.339	672.5	685	0.863836	8925.92	114951	7.65E+07	0.0124139	6.60984	-0.0784774	-0.349873	94.4771	0.858106	1.63E+07	9.14E+10	1.26E+07	3.86E+11	1.06E+07	6.18E+11	1.65E+07
0	238767	1342	-2.11E-05	823.159	825.645	0	596.437	633.175	665.687	695.974	724.939	753.657	777.501	800.672	545.982	826.151	850.585	874.4	896.295	920.674	945.063	973.407	1007.16	1045.48	1103.87	499.639	695.974	826.151	945.063	1160.25	841.491	1342	-5.03339	30516.5	238768	1.97E+08	0.00845863	7.08456	-0.153193	-0.0550831	174.69	0.787781	5.15E+07	1.20E+12	4.20E+07	5.67E+12	3.70E+07	6.97E+12	5.14E+07
0	93055	1253	-2.00E-05	843.975	858.99	0	611.715	651.514	686.317	718.794	747.9	775.137	804.171	830.619	552.004	857.654	883.327	905.587	928.552	953.611	979.763	1005.78	1034.53	1063.29	1101.79	497.558	718.794	857.654	979.763	1133.88	861.756	1253	-1.86157	30329.2	93057	7.85E+07	0.0081006	7.128	-0.294575	-0.335936	174.153	0.793652	6.28E+07	3.00E+12	5.14E+07	8.16E+12	4.57E+07	9.71E+12	6.27E+07
1	172391	1227	-3.85E-05	844.393	845.959	335	581.594	619.372	658.104	694.389	728.858	761.261	793.502	820.192	538.226	847.452	879.664	910.338	943.202	976.099	1005.7	1030.27	1058.8	1090.06	1124.53	512.974	694.389	847.452	1005.7	1147.51	864.637	892	-6.64175	34598.5	172393	1.46E+08	0.00734555	7.17505	-1.03681	-0.1301	186.007	0.779715	6.78E+07	4.26E+11	5.91E+07	4.44E+12	5.25E+07	1.04E+13	6.84E+07
0	72319	1288	1.49E-05	812.515	812.547	300	578.502	609.406	637.219	664.611	693.899	722.734	753.254	785.46	539.069	811.778	838.183	867.902	899.439	926.349	951.25	977.579	1006.27	1044.41	1106.9	510.32	664.611	811.778	951.25	1152.73	831.791	988	1.07602	31694.3	72320	5.88E+07	0.0079242	7.11455	-0.797001	0.100698	178.029	0.780891	5.28E+07	2.79E+11	4.53E+07	3.60E+12	3.99E+07	6.61E+12	5.32E+07
1	177976	1324	-8.75E-06	687.493	628.383	0	504.386	516.673	531.252	544.769	559.413	574.925	589.257	606.083	489.027	629.703	655.349	685.751	717.866	751.174	791.225	835.138	893.088	974.498	1077.92	477.978	544.769	629.703	791.225	1137.18	711.244	1324	-1.55819	33222.1	177977	1.22E+08	0.0114391	6.80682	0.206534	1.00343	182.269	0.734878	7.80E+07	6.36E+10	7.27E+07	2.02E+12	6.79E+07	7.28E+12	7.82E+07
0	35865	1190	-6.65E-06	788.895	787.91	333	587.529	622.958	653.655	685.787	713.879	734.155	752.428	769.248	541.309	786.385	804.053	824.154	843.89	868.027	892.383	915.271	945.987	997.512	1049.77	504.319	685.787	786.385	892.383	1087.99	803.291	857	-0.238527	22921.3	35866	2.83E+07	0.00902486	7.01235	-0.328905	0.0277374	151.398	0.808089	4.52E+07	2.91E+11	3.77E+07	2.31E+12	3.19E+07	7.09E+12	4.57E+07
0	38409	1394	-2.01E-06	813.078	819.52	205	501.894	538.362	577.395	618.757	661.448	704.184	745.003	783.245	452.001	820.496	859.353	893.879	924.036	953.23	986.555	1024.87	1072.76	1124.12	1184.91	418.81	618.757	820.496	986.555	1234.32	845.114	1189	-0.0771569	53120.7	38410	3.12E+07	0.00662923	7.3478	-0.919758	0.0326966	230.479	0.716535	9.98E+07	1.49E+12	8.25E+07	1.22E+13	7.01E+07	2.23E+13	1.01E+08
0	183103	1292	-4.49E-05	838.905	850.398	112	616.22	654.503	688.477	719.357	746.994	770.422	797.274	823.48	555.833	848.1	869.234	890.297	913.288	936.348	964.122	993.269	1024.94	1059.24	1100.27	508.381	719.357	848.1	964.122	1132.07	855.441	1180	-8.21438	28016.9	183104	1.54E+08	0.00844399	7.05729	-0.462241	-0.187966	167.382	0.800475	4.53E+07	6.73E+11	3.72E+07	2.78E+12	3.26E+07	3.59E+12	4.57E+07
0	95870	1261	5.41E-05	763.078	741.33	68	501.425	550.088	587.147	621.143	648.703	674.404	695.186	716.817	409.537	739.851	767.941	799.448	836.958	881.05	925.22	979.771	1030.55	1076.36	1119.94	321.294	621.143	739.851	925.22	1148.86	793.212	1193	5.18363	46896.6	95873	7.32E+07	0.00685532	7.40022	-0.427352	-0.0532139	216.556	0.716207	1.52E+08	1.95E+11	1.43E+08	3.20E+12	1.36E+08	8.00E+12	1.52E+08
1	83163	1369	-3.33E-05	658.697	639.045	159	478.355	506.789	531.946	552.74	570.202	586.401	602.587	618.988	439.135	636.548	655.749	677.071	702.606	731.833	761.211	789.259	818.098	849.054	911.044	408.137	552.74	636.548	761.211	1004.31	676.25	1210	-2.77194	23433.1	83165	5.48E+07	0.0108214	6.78719	0.954349	0.717365	153.079	0.767604	4.00E+07	3.40E+11	3.10E+07	3.20E+12	2.51E+07	5.32E+12	4.07E+07
[truncated: 347 more columns]
