# Supplementary material for: High-order radiomics features based on T2 FLAIR MRI predict multiple glioma immunohistochemical features: A more precise and personalized gliomas management
Source: PLoS One. 2020 Jan 22;15(1):e0227703. doi: 10.1371/journal.pone.0227703 (PMC6975558; doi:10.1371/journal.pone.0227703)
Supplement: S5 Table — (CSV) [file pone.0227703.s015.csv]

label	kurtosis	ClusterProminence_AllDirection_offset1_SD	HaralickCorrelation_AllDirection_offset7	Inertia_AllDirection_offset1_SD	SizeZoneVariability
0	-0.380054105	-0.577991578	0.275142091	-0.852492754	-0.586012667
0	0.57832669	-0.574778728	-0.624490567	3.543751425	-0.683931952
0	-0.179693458	-0.592984874	-0.487859966	0.573547867	-1.276105943
1	-0.356495841	1.252261537	0.346119026	1.661755962	-0.658164609
1	-0.823620199	-0.673948675	-0.150719523	-0.833613504	1.047291999
0	0.829253128	-0.592984874	-1.300545878	-0.945854709	0.714695632
1	2.108623084	4.079568865	-0.573032289	1.217699874	-1.311552561
1	0.012153315	3.115714094	0.984911446	0.127515268	-1.405603517
1	-0.776975473	0.973814603	1.268819188	-0.479678369	-0.220434839
0	-0.237664003	-0.31560889	-0.310417628	-0.09690999	0.108119531
1	-0.777035405	0.038875476	0.239653623	-0.647916744	-0.722198746
1	-0.584932583	0.029236928	0.612282534	-0.45977435	0.042925049
1	1.168274084	-0.681124038	-0.608520757	-0.349641423	-0.765010097
1	2.535681179	0.909557619	-0.668851152	0.986051223	-0.440623747
0	-0.105239142	-0.564069231	-0.581904406	-0.626638693	-0.704619904
0	-0.245407945	-0.573707779	0.399351728	0.555846586	0.229517743
1	-0.66380782	-0.057510001	0.754236405	-0.352793521	0.079548918
0	-0.998455037	1.841283897	2.067309713	-0.653415254	0.625971506
0	-0.155515474	-0.622971467	-1.45314629	-0.814907298	-0.912896448
0	-0.649403806	0.261633023	2.865800238	2.09170659	-0.003519488
1	3.906651023	-0.598339623	-1.854165975	-0.779377731	2.996394926
1	-0.176504326	-0.254564754	-0.642234801	0.558989952	-1.31295266
1	0.369931368	-0.739812084	-1.517025532	-0.953317823	0.899259644
1	-0.514812478	-0.553359733	-0.115231055	-0.52376091	1.100237542
0	0.046220414	-0.678232474	-0.734504817	-0.566158257	-0.918260162
1	-1.096452316	-0.111057489	0.417095962	1.479924909	-0.854146107
0	-0.570821852	-0.448406658	-0.239440692	-0.676409457	-0.061844113
1	0.490130159	-0.339169784	-0.674174422	0.014425512	-1.512183124
0	0.176978664	-0.69408253	-0.381394563	-0.84979311	0.189113148
1	-0.24357939	-0.601552472	-0.115231055	-0.590439969	0.554045486
1	-1.168225006	-0.279196599	0.257397857	0.054559	0.522769962
1	-0.072544479	0.226291681	0.310630558	-0.70382898	1.986449099
1	2.270030667	-0.199946317	-1.098261612	-0.650379048	0.497073316
1	-0.87731774	-0.093922293	1.23333072	0.059027978	-0.618244131
1	-0.28378847	-0.620829567	-0.706114043	-0.379972529	1.451030577
0	-0.178229594	-0.327389337	-0.257184926	-0.65316442	-0.498963741
1	-0.495707012	-0.615474819	0.842957575	0.389557733	1.254755534
0	0.318670625	0.545434705	-0.257184926	2.444684427	-0.584875376
1	0.954895504	-0.538366437	-1.570258233	0.024665267	1.172271143
0	0.000126678	-0.663239177	-0.754023475	-0.805925684	-0.173698295
1	-0.095146386	0.52401571	0.168676687	-0.431025247	2.336058736
0	-0.275428634	2.451725252	0.807469107	-0.653200934	-0.684374573
0	-1.221884293	-0.304899393	1.801146205	-0.544869092	0.808583679
0	-0.916093559	-0.462329005	0.701003704	-0.537471862	-0.494045722
0	0.363556929	-0.69301158	-1.211824709	-0.214381408	0.173790446
0	-0.319204288	-0.449477608	0.221909389	-0.082137755	-1.087258645
0	-1.072626271	0.834591137	1.446261527	2.4638542	-1.18955804
0	-0.489226736	-0.040374805	0.417095962	-0.638580311	1.261010639
0	-0.444738277	-0.552288784	1.712425035	-0.202593784	0.059200616
1	1.317127886	-0.397001071	-1.263282987	0.302861144	-0.429035666
