# Supplementary material for: High-order radiomics features based on T2 FLAIR MRI predict multiple glioma immunohistochemical features: A more precise and personalized gliomas management
Source: PLoS One. 2020 Jan 22;15(1):e0227703. doi: 10.1371/journal.pone.0227703 (PMC6975558; doi:10.1371/journal.pone.0227703)
Supplement: S6 Table — (CSV) [file pone.0227703.s016.csv]

Label	FrequencySize	MaxIntensity	MeanDeviation	MeanValue	MedianIntensity	MinIntensity	Percentile10	Percentile15	Percentile20	Percentile25	Percentile30	Percentile35	Percentile40	Percentile45	Percentile5	Percentile50	Percentile55	Percentile60	Percentile65	Percentile70	Percentile75	Percentile80	Percentile85	Percentile90	Percentile95	Quantile0.025	Quantile0.25	Quantile0.5	Quantile0.75	Quantile0.975	RMS	Range	RelativeDeviation	Variance	VolumeCount	VoxelValueSum	histogramEnergy	histogramEntropy	kurtosis	skewness	stdDeviation	uniformity	ClusterProminence_AllDirection_offset1	ClusterProminence_AllDirection_offset1_SD	ClusterProminence_AllDirection_offset4	ClusterProminence_AllDirection_offset4_SD	ClusterProminence_AllDirection_offset7	ClusterProminence_AllDirection_offset7_SD	ClusterProminence_angle0_offset1
1	268057	1398	1.40E-05	972.582	980.238	0	735.472	786.388	827.876	864.802	894.71	918.766	938.889	958.385	667.201	979.4	999.761	1020.92	1046.04	1072.33	1099.03	1131.58	1162.42	1195.52	1235.07	614.043	864.802	979.4	1099.03	1263.76	987.636	1398	3.75783	29509	268058	2.61E+08	0.00919441	6.96299	-0.135468	-0.366153	171.782	0.823376	40600000	9.22E+11	32100000	3.48E+12	27600000	4.23E+12	40700000
1	91961	1072	2.55E-06	752.627	768.406	140	576.64	613.678	645.197	672.247	697.256	720.514	741.247	756.826	529.162	769.278	782.129	796.901	810.893	826.091	839.653	854.51	872.201	895.289	931.258	494.879	672.247	769.278	839.653	957.927	762.295	932	0.234758	14646.9	91963	69200000	0.0106479	6.80787	-0.218349	-0.441043	121.024	0.839197	2.80E+07	4.05E+11	21200000	2.31E+12	17100000	3.20E+12	28500000
1	66514	595	-2.04E-06	398.374	396.279	121	324.159	341.213	352.766	362.414	370.797	377.874	384.708	391.132	296.882	397.415	404.074	410.924	418.294	426.648	435.997	446.352	460.031	478.528	500.157	272.624	362.414	397.415	435.997	515.685	402.862	474	-0.135881	3595.91	66515	26500000	0.011934	6.68907	0.374962	-0.146569	59.9659	0.849473	22400000	1.74E+11	16500000	8.70E+11	13600000	1.10E+12	22900000
1	77431	904	-2.32E-05	553.104	545.578	87	384.446	405.516	427.272	446.704	465.511	485.506	504.105	524.361	355.774	545.982	570.137	597.053	620.024	643.118	663.598	683.202	704.172	724.333	753.838	331.059	446.704	545.982	663.598	780.971	568.086	817	-1.79548	16798.4	77432	42800000	0.00805729	7.10732	-0.938443	0.0357028	129.609	0.76567	5.60E+07	6.07E+11	45500000	4.68E+12	39700000	6.70E+12	56500000
1	68380	783	1.47E-06	564.911	564.311	140	480.489	496.576	509.422	520.755	530.57	539.724	548.309	556.237	451.698	564.022	571.43	577.76	585.734	594.685	605.546	619.463	639.026	663.522	692.45	419.089	520.755	564.022	605.546	716.304	569.565	643	0.100632	5280.3	68381	38600000	0.0130535	6.56293	0.837614	-0.125442	72.6657	0.871368	18300000	7.47E+10	15500000	6.05E+11	13600000	1.42E+12	18300000
1	20792	1004	8.40E-07	687.365	696.133	316	541.873	573.081	602.9	625.381	640.227	654.99	668.945	682.99	504.981	695.167	706.884	718.92	732.941	748.75	762.236	773.879	787.972	812.612	844.151	471.901	625.381	695.167	762.236	869.04	694.881	688	0.0174679	10389.8	20795	14300000	0.0114557	6.68334	-0.216996	-0.297673	101.93	0.851708	17900000	4.73E+11	12300000	2.43E+12	9950000	2.00E+12	19100000
1	268057	1398	1.40E-05	972.582	980.238	0	735.472	786.388	827.876	864.802	894.71	918.766	938.889	958.385	667.201	979.4	999.761	1020.92	1046.04	1072.33	1099.03	1131.58	1162.42	1195.52	1235.07	614.043	864.802	979.4	1099.03	1263.76	987.636	1398	3.75783	29509	268058	2.61E+08	0.00919441	6.96299	-0.135468	-0.366153	171.782	0.823376	40600000	9.22E+11	32100000	3.48E+12	27600000	4.23E+12	40700000
1	230139	2823	1.74E-05	904.519	854.619	0	553.999	600.238	641.668	681.586	716.467	750.788	785.031	819.3	504.623	851.224	882.295	914.625	955.087	999.863	1050.62	1108.9	1197.64	1317.22	1521.54	468.573	681.586	851.224	1050.62	1759.73	961.295	2823	4.00023	105934	230140	2.08E+08	0.0117327	6.7228	2.98512	1.37791	325.475	0.640168	71300000	1.52E+11	64100000	5.03E+12	5.70E+07	1.09E+13	71600000
1	168633	1789	4.91E-05	888.061	897.994	192	618.235	675.3	724.222	768.593	805.324	833.44	856.373	876.559	545.7	896.54	915.302	933.941	952.955	974.198	998.444	1033.7	1075.9	1128.28	1206.11	495.631	768.593	896.54	998.444	1305.36	909.992	1597	8.28103	39433.2	168634	1.50E+08	0.0109645	6.82124	0.571745	0.172351	198.578	0.776392	35300000	1.57E+11	30300000	1.11E+12	27200000	1.50E+12	35700000
1	86282	584	-8.89E-06	414.245	418.609	6	345.252	359.046	370.124	379.755	388.188	396.455	404.086	411.308	324.191	418.108	424.548	430.962	437.904	444.266	450.677	457.845	467.289	481.526	503.382	298.655	379.755	418.108	450.677	519.865	418.082	578	-0.766973	3193.87	86283	35700000	0.0126765	6.60274	1.90997	-0.585757	56.5143	0.863573	24100000	1.56E+12	15300000	1.05E+12	12100000	1.05E+12	2.40E+07
1	192017	1267	3.34E-05	783.349	779.502	194	618.853	643.442	666.458	687.77	708.29	727.552	744.949	763.611	574.353	781.161	799.367	815.608	833.985	853.293	873.907	900.573	927.249	957.625	1001.15	541.092	687.77	781.161	873.907	1035.61	794.202	1073	6.42269	17120.2	192019	1.50E+08	0.0108916	6.73097	-0.301131	0.0677264	130.844	0.832968	19200000	1.31E+11	14800000	5.41E+11	12300000	8.11E+11	19600000
1	171350	1419	-4.93E-05	842.429	800.959	91	618.128	648.757	675.315	699.398	721.513	740.583	759.104	780.103	573.412	799.337	819.714	843.555	877.349	924.382	979.798	1037.51	1097.22	1156.96	1212.28	534.784	699.398	799.337	979.798	1246.46	865.365	1328	-8.45406	39168.9	171352	1.44E+08	0.00897602	7.04735	-0.482306	0.518705	197.911	0.765071	63300000	1.94E+11	56200000	2.07E+12	51300000	2.53E+12	63800000
1	153402	1553	9.70E-07	718.336	712.803	0	549.455	580.401	603.817	623.557	639.921	657.417	675.193	693.649	497.591	712.93	733.082	753.315	774.311	794.617	817.144	838.899	863.942	896.294	949.57	441.699	623.557	712.93	817.144	999.056	732.374	1553	0.148877	20365.6	153404	1.10E+08	0.0127698	6.55852	0.670277	-4.48E-05	142.708	0.801335	15800000	2.08E+11	11100000	5.30E+11	8920000	4.84E+11	16200000
1	158149	1148	-1.00E-05	709.607	692.836	136	542.351	561.57	579.517	595.952	613.926	633.915	652.657	674.099	513.245	693.591	714.73	736.699	758.932	786.579	817.107	848.141	880.706	910.382	946.817	489.221	595.952	693.591	817.107	975.461	723.086	1012	-1.58113	19310.5	158151	1.12E+08	0.00945145	6.89366	-0.724481	0.286683	138.962	0.80417	32200000	8.14E+10	27700000	8.84E+11	24600000	1.47E+12	32300000
1	171350	1419	-4.93E-05	842.429	800.959	91	618.128	648.757	675.315	699.398	721.513	740.583	759.104	780.103	573.412	799.337	819.714	843.555	877.349	924.382	979.798	1037.51	1097.22	1156.96	1212.28	534.784	699.398	799.337	979.798	1246.46	865.365	1328	-8.45406	39168.9	171352	1.44E+08	0.00897602	7.04735	-0.482306	0.518705	197.911	0.765071	63300000	1.94E+11	56200000	2.07E+12	51300000	2.53E+12	63800000
1	95870	1261	5.41E-05	763.078	741.33	68	501.425	550.088	587.147	621.143	648.703	674.404	695.186	716.817	409.537	739.851	767.941	799.448	836.958	881.05	925.22	979.771	1030.55	1076.36	1119.94	321.294	621.143	739.851	925.22	1148.86	793.212	1193	5.18363	46896.6	95873	73200000	0.00685532	7.40022	-0.427352	-0.0532139	216.556	0.716207	1.52E+08	1.95E+11	1.43E+08	3.20E+12	1.36E+08	8.00E+12	1.52E+08
1	72319	1288	1.49E-05	812.515	812.547	300	578.502	609.406	637.219	664.611	693.899	722.734	753.254	785.46	539.069	811.778	838.183	867.902	899.439	926.349	951.25	977.579	1006.27	1044.41	1106.9	510.32	664.611	811.778	951.25	1152.73	831.791	988	1.07602	31694.3	72320	58800000	0.0079242	7.11455	-0.797001	0.100698	178.029	0.780891	52800000	2.79E+11	45300000	3.60E+12	39900000	6.61E+12	53200000
1	172391	1227	-3.85E-05	844.393	845.959	335	581.594	619.372	658.104	694.389	728.858	761.261	793.502	820.192	538.226	847.452	879.664	910.338	943.202	976.099	1005.7	1030.27	1058.8	1090.06	1124.53	512.974	694.389	847.452	1005.7	1147.51	864.637	892	-6.64175	34598.5	172393	1.46E+08	0.00734555	7.17505	-1.03681	-0.1301	186.007	0.779715	67800000	4.26E+11	59100000	4.44E+12	52500000	1.04E+13	68400000
1	132417	1444	3.70E-06	956.537	978.648	83	650.549	705.272	767.359	821.183	858.684	895.017	924.77	950.292	586.535	977.113	1000.68	1022.66	1044.87	1072.33	1102.7	1139.65	1176.57	1219.69	1280.44	544.397	821.183	977.113	1102.7	1323.6	978.664	1361	0.490607	42820	132419	1.27E+08	0.00804385	7.15456	-0.537296	-0.2479	206.93	0.783668	66700000	7.38E+11	55300000	4.87E+12	47700000	7.60E+12	67600000
1	168633	1789	4.91E-05	888.061	897.994	192	618.235	675.3	724.222	768.593	805.324	833.44	856.373	876.559	545.7	896.54	915.302	933.941	952.955	974.198	998.444	1033.7	1075.9	1128.28	1206.11	495.631	768.593	896.54	998.444	1305.36	909.992	1597	8.28103	39433.2	168634	1.50E+08	0.0109645	6.82124	0.571745	0.172351	198.578	0.776392	35300000	1.57E+11	30300000	1.11E+12	27200000	1.50E+12	35700000
1	48724	1424	1.82E-05	736.278	703.656	153	426.011	460.115	491.468	525.926	559.741	591.021	626.158	659.827	376.366	702.079	761.5	809.114	848.011	892.088	927.444	966.053	1013.84	1086.01	1206.45	331.213	525.926	702.079	927.444	1254.3	778.949	1271	0.88892	64656.5	48725	35900000	0.00650551	7.41811	-0.766592	0.329476	254.276	0.654646	1.52E+08	6.23E+11	1.40E+08	7.39E+12	1.31E+08	1.59E+13	1.53E+08
1	230139	2823	1.74E-05	904.519	854.619	0	553.999	600.238	641.668	681.586	716.467	750.788	785.031	819.3	504.623	851.224	882.295	914.625	955.087	999.863	1050.62	1108.9	1197.64	1317.22	1521.54	468.573	681.586	851.224	1050.62	1759.73	961.295	2823	4.00023	105934	230140	2.08E+08	0.0117327	6.7228	2.98512	1.37791	325.475	0.640168	71300000	1.52E+11	64100000	5.03E+12	5.70E+07	1.09E+13	71600000
1	48724	1424	1.82E-05	736.278	703.656	153	426.011	460.115	491.468	525.926	559.741	591.021	626.158	659.827	376.366	702.079	761.5	809.114	848.011	892.088	927.444	966.053	1013.84	1086.01	1206.45	331.213	525.926	702.079	927.444	1254.3	778.949	1271	0.88892	64656.5	48725	35900000	0.00650551	7.41811	-0.766592	0.329476	254.276	0.654646	1.52E+08	6.23E+11	1.40E+08	7.39E+12	1.31E+08	1.59E+13	1.53E+08
1	96543	1125	-3.97E-05	696.44	722.9	0	380.435	454.236	491.835	523.645	556.337	593.789	631.602	674.603	255.146	722.912	770.643	815.069	850.135	880.289	903.823	924.719	945.515	969.025	1001.56	180.714	523.645	722.912	903.823	1024.36	734.704	1125	-3.83739	54761.8	96544	67200000	0.00622603	7.54678	-0.587856	-0.501963	234.012	0.663988	3.15E+08	9.55E+11	3.05E+08	1.67E+13	2.87E+08	8.80E+13	3.15E+08
1	132417	1444	3.70E-06	956.537	978.648	83	650.549	705.272	767.359	821.183	858.684	895.017	924.77	950.292	586.535	977.113	1000.68	1022.66	1044.87	1072.33	1102.7	1139.65	1176.57	1219.69	1280.44	544.397	821.183	977.113	1102.7	1323.6	978.664	1361	0.490607	42820	132419	1.27E+08	0.00804385	7.15456	-0.537296	-0.2479	206.93	0.783668	66700000	7.38E+11	55300000	4.87E+12	47700000	7.60E+12	67600000
1	153402	1553	9.70E-07	718.336	712.803	0	549.455	580.401	603.817	623.557	639.921	657.417	675.193	693.649	497.591	712.93	733.082	753.315	774.311	794.617	817.144	838.899	863.942	896.294	949.57	441.699	623.557	712.93	817.144	999.056	732.374	1553	0.148877	20365.6	153404	1.10E+08	0.0127698	6.55852	0.670277	-4.48E-05	142.708	0.801335	15800000	2.08E+11	11100000	5.30E+11	8920000	4.84E+11	16200000
1	158149	1148	-1.00E-05	709.607	692.836	136	542.351	561.57	579.517	595.952	613.926	633.915	652.657	674.099	513.245	693.591	714.73	736.699	758.932	786.579	817.107	848.141	880.706	910.382	946.817	489.221	595.952	693.591	817.107	975.461	723.086	1012	-1.58113	19310.5	158151	1.12E+08	0.00945145	6.89366	-0.724481	0.286683	138.962	0.80417	32200000	8.14E+10	27700000	8.84E+11	24600000	1.47E+12	32300000
1	36261	1178	2.18E-06	731.002	720.145	301	584.402	608.791	627.499	642.495	656.2	671.951	685.309	701.615	552.044	718.076	735.862	750.367	767.993	786.798	806.175	833.077	863.9	902.23	956.46	529.036	642.495	718.076	806.175	991.499	741.108	877	0.0792297	14878	36262	26500000	0.0117172	6.68019	-0.0423295	0.446167	121.976	0.833139	2.20E+07	7.74E+10	18400000	4.88E+11	1.60E+07	9.85E+11	22300000
0	97139	1211	-1.32E-05	777.128	763.971	283	571.208	612.615	641.961	667.631	689.874	708.868	728.228	745.62	530.156	765.299	786.906	810.648	833.753	856.339	879.236	904.662	941.955	995.659	1063.14	504.289	667.631	765.299	879.236	1110.49	792.646	928	-1.2784	24359.9	97141	75500000	0.00877276	7.02698	-0.376625	0.261138	156.077	0.799162	47700000	1.71E+11	42100000	1.52E+12	37500000	3.50E+12	4.80E+07
0	104498	1457	-2.42E-05	984.843	987.459	193	702.037	746.202	786.861	825.227	863.295	894.181	923.472	956.523	627.723	989.334	1021.69	1055.36	1089.43	1121.9	1154.98	1187.69	1224.17	1265.02	1321.64	571.635	825.227	989.334	1154.98	1352.42	1007.61	1264	-2.53369	45353.6	104499	1.03E+08	0.0076094	7.18402	-0.687901	-0.165375	212.964	0.783758	67100000	1.62E+12	5.60E+07	9.14E+12	49600000	1.37E+13	67200000
0	125479	1135	6.56E-05	707.852	702.725	240	489.5	524.688	558.417	586.562	614.518	640.408	660.904	682.097	446.672	703.018	724.202	746.222	768.775	793.076	818.078	852.133	889.825	940.018	989.583	417.679	586.562	703.018	818.078	1027.12	726.469	895	8.22842	26702.1	125480	88800000	0.00774754	7.17804	-0.599152	0.13582	163.408	0.76915	66900000	6.57E+11	57100000	4.63E+12	51600000	5.44E+12	67800000
0	138352	1423	-2.72E-06	967.828	958.857	42	672.085	714.199	755.758	794.717	831.62	864.578	895.12	927.13	617.882	960.038	994.293	1031.48	1070.99	1113.51	1155.2	1200.53	1240.49	1277.82	1313.55	573.393	794.717	960.038	1155.2	1336.22	993.221	1381	-0.375843	49796.3	138354	1.34E+08	0.00707536	7.2488	-0.861591	-0.0721995	223.151	0.769431	8.20E+07	2.43E+12	70600000	6.08E+12	64200000	8.42E+12	8.20E+07
0	16991	1073	1.72E-06	695.95	668.529	308	556.911	580.297	599.439	615.028	627.838	638.2	647.538	656.65	523.178	668.88	681.848	695.382	710.74	726.288	751.926	789.852	833.058	899.29	961.54	497.596	615.028	668.88	751.926	1002.07	707.317	765	0.0292597	15950.9	16993	11800000	0.0115872	6.76821	0.305796	0.818745	126.297	0.818526	41200000	3.94E+11	34500000	5.16E+12	29200000	1.02E+13	4.20E+07
0	183103	1292	-4.49E-05	838.905	850.398	112	616.22	654.503	688.477	719.357	746.994	770.422	797.274	823.48	555.833	848.1	869.234	890.297	913.288	936.348	964.122	993.269	1024.94	1059.24	1100.27	508.381	719.357	848.1	964.122	1132.07	855.441	1180	-8.21438	28016.9	183104	1.54E+08	0.00844399	7.05729	-0.462241	-0.187966	167.382	0.800475	45300000	6.73E+11	37200000	2.78E+12	32600000	3.59E+12	45700000
0	83163	1369	-3.33E-05	658.697	639.045	159	478.355	506.789	531.946	552.74	570.202	586.401	602.587	618.988	439.135	636.548	655.749	677.071	702.606	731.833	761.211	789.259	818.098	849.054	911.044	408.137	552.74	636.548	761.211	1004.31	676.25	1210	-2.77194	23433.1	83165	54800000	0.0108214	6.78719	0.954349	0.717365	153.079	0.767604	4.00E+07	3.40E+11	3.10E+07	3.20E+12	25100000	5.32E+12	40700000
0	101459.2842	1199.414199	-1.19E-06	766.5672377	754.634369	276.4448758	558.7520446	599.2109907	629.225156	655.2724567	678.3863736	698.4316326	717.9648098	735.9362523	517.4293027	755.8045887	777.3471045	800.8265947	823.8474452	846.6948879	869.9127841	896.6542298	934.0080553	987.1768218	1051.926622	491.0857604	655.2724567	755.8045887	869.9127841	1097.780681	782.5576639	922.9693233	0.170864777	24716.95609	101461.1317	77527515.14	0.008616471	7.050008304	-0.410548072	0.242033929	157.1945724	0.794586828	50626939.16	2.45E+11	44386671.22	1.99E+12	39649470.94	3.80E+12	51018406.01
0	117171.5433	1229.875762	-2.06E-05	791.5241476	784.1114381	243.151169	581.6973309	622.3763324	652.8008142	679.6849218	703.1849078	723.212181	744.3180724	763.764035	536.1396166	784.5944565	806.0912313	829.208933	852.2873671	874.9838253	899.0173326	925.3104525	961.2933347	1010.475541	1071.792556	505.2425755	679.6849218	784.5944565	899.0173326	1115.518876	807.2793763	986.7245931	-2.894719853	25212.1057	117173.3103	93793176.81	0.008696145	7.034043264	-0.396576447	0.156481454	158.7114505	0.799467974	47140718.16	2.88E+11	40958132.91	1.81E+12	36358132.91	3.52E+12	47464021.57
0	125404.7794	1413.114514	-2.97E-05	946.0274848	951.0045239	171.4562161	679.2120259	721.8125749	760.6935478	797.0684766	832.362116	861.264492	889.9067847	921.137202	608.6022269	951.7696201	981.1408751	1011.457758	1042.581047	1072.548245	1104.216994	1135.979333	1171.180271	1210.28815	1262.761637	554.8111666	797.0684766	951.7696201	1104.216994	1293.812929	967.1372093	1241.658298	-4.044598118	40742.51213	125405.7794	116564604.7	0.007831378	7.150313287	-0.627881614	-0.171383588	200.8404351	0.788204265	61301796.44	1.37E+12	50999714.36	7.45E+12	45078465.11	1.10E+13	61481588.23
0	100487.4521	1439.400832	-2.30E-05	971.6026968	972.842066	198.2705842	695.3857061	738.5983803	778.2712311	815.5933346	852.503731	882.4490921	910.8256229	942.7794706	622.9315807	974.6472193	1006.114645	1038.861788	1072.074195	1103.76864	1136.507565	1169.45662	1206.244881	1248.258167	1305.136197	568.2417063	815.5933346	974.6472193	1136.507565	1336.363051	993.8472215	1241.130248	-2.416227025	44006.03996	100488.4979	98820197.6	0.007791707	7.164962943	-0.642358707	-0.120271632	208.9919503	0.785351458	65912972.78	1.56E+12	55014629.92	8.96E+12	48665044.2	1.35E+13	66045054.6
0	108716.7578	1392.2538	-6.14E-06	929.1469919	930.206067	202.4505323	659.3010899	701.6610383	740.9265874	777.2373983	813.2721263	843.1535549	870.6760989	901.3427497	591.3181422	931.7629661	961.8725545	993.2000289	1024.954246	1055.781663	1087.237378	1120.217824	1156.941528	1199.670173	1254.871587	540.6782735	777.2373983	931.7629661	1087.237378	1287.010252	951.07953	1189.803268	-0.369697071	41603.24676	108717.7578	100144732.8	0.007637177	7.182817571	-0.670055781	-0.104812169	202.9995197	0.780820694	67059784.97	1.43E+12	56221182.67	8.23E+12	50002150.31	1.20E+13	67320645.09
0	109581.7341	1177.632047	2.14E-05	746.7122325	737.0808202	264.1207633	535.3339379	574.0104734	605.2808384	632.0374921	656.7887963	678.810499	698.6692621	717.7300988	493.5021815	737.9544014	759.3756824	782.3616348	805.2242781	828.5632523	852.3844568	881.5990366	919.0672184	971.2297068	1030.844651	466.2627049	632.0374921	737.9544014	852.3844568	1073.886233	763.5908547	913.5112835	2.895588489	25388.24763	109583.2951	81339391.82	0.008322635	7.093303198	-0.474325928	0.206116879	159.2956903	0.785985171	56129798.71	3.84E+11	48685780.24	2.89E+12	43690633.43	4.35E+12	56693229.92
0	144059.1689	1406.293354	-8.10E-06	951.3862371	945.0250447	50.92721552	664.9604444	706.5858706	747.177543	785.1062148	820.8275066	852.5701299	882.6415382	913.9113445	609.9687886	945.7623621	978.3440194	1013.474699	1050.878004	1090.916238	1130.831507	1174.097663	1213.000553	1249.944132	1286.35005	565.1019124	785.1062148	945.7623621	1130.831507	1310.184414	975.6496892	1355.366138	-1.375504559	47018.73718	144061.0413	136550633	0.007249904	7.224376414	-0.810661235	-0.086963393	216.0386874	0.773390093	77319588.44	2.21E+12	66340442.88	5.66E+12	60169999.85	7.80E+12	77370601.1
0	126830.0811	1165.226937	5.84E-05	735.1376877	729.6072421	219.2189811	508.6631431	544.5780589	579.1288538	608.4088333	637.3038624	663.9356818	685.4860562	707.8143505	464.6412841	729.9934418	752.5493039	776.1611509	800.4938668	826.7070354	853.4605184	888.698882	926.6289191	975.4718876	1023.58484	434.0219069	608.4088333	729.9934418	853.4605184	1059.561479	754.4658604	946.0079555	7.325362667	29125.94347	126831.186	93543949.77	0.007676992	7.18546659	-0.626696191	0.113987388	169.6783051	0.769179492	68484815.08	8.43E+11	58516887.65	4.78E+12	52922428.47	5.75E+12	69290355.9
0	89148.01723	1114.237142	4.42E-05	703.866201	691.2732792	262.7721668	512.0749196	543.3106091	572.1546445	596.0948309	618.9786656	639.6685743	656.4279297	673.5751864	472.2926969	691.5857025	710.018289	729.1964565	749.3399603	770.7097136	795.9247004	831.2760394	870.8145943	926.3788116	980.1918254	444.441989	596.0948309	691.5857025	795.9247004	1018.731136	720.0552862	851.4649753	5.482645799	23101.68648	89149.35212	63013869.99	0.009033384	7.04079416	-0.296098665	0.364521206	150.98009	0.785685272	58293460.5	5.69E+11	49531603.4	4.81E+12	44098580.36	7.03E+12	59159972.02
0	47765.39853	1125.98781	-4.01E-06	727.1198873	705.1758302	298.4007591	562.4006139	592.7061308	615.7661569	635.2259549	651.6579405	665.3343664	678.5205101	690.8117787	525.8573401	705.9019685	722.1870822	739.6406443	757.9732571	776.2236354	800.8091746	833.9355541	874.8711416	936.29277	1000.551315	500.1659088	635.2259549	705.9019685	800.8091746	1043.699988	740.0807452	827.587051	-0.472841921	19179.70068	47767.39853	36258865.93	0.01050654	6.867569823	0.043767056	0.604640842	137.7316158	0.811090812	43695802.65	3.08E+11	37418169.25	3.76E+12	32386947.99	7.63E+12	44303817.83
0	119068.2197	1426.415606	-2.80E-05	957.791938	962.0533784	177.9858431	686.1299642	729.2046769	768.6245456	805.6029409	841.7374512	871.2410366	900.0799436	931.8621547	614.3974724	963.1548713	993.4307618	1024.763929	1056.780326	1087.506088	1119.602569	1151.652131	1187.240735	1226.876627	1280.606865	559.910241	805.6029409	963.1548713	1119.602569	1311.575933	979.4039601	1248.429763	-3.586662478	42140.06996	119069.2197	112453358	0.0077641	7.160529332	-0.646072671	-0.169562467	204.5149223	0.786856662	63059152.85	1.44E+12	52515232.73	7.96E+12	46448880.66	1.18E+13	63214760.84
0	136423.8517	1164.819897	4.46E-05	732.7436363	730.7733668	215.6882372	513.5686452	549.344496	583.1200302	611.7845042	639.6799148	665.1022932	686.8055242	708.9506716	467.4055652	730.5742435	751.7487467	773.5869783	796.2231701	820.28846	845.8169616	878.9397575	915.4881549	962.6625077	1010.606407	434.906543	611.7845042	730.5742435	845.8169616	1047.053746	750.9653803	949.1316594	5.105346144	26951.82739	136424.8517	101183804.2	0.007879821	7.155105271	-0.573147721	0.074321497	164.1628043	0.775099734	62797390.03	6.60E+11	53320280.63	4.28E+12	47991222.71	5.09E+12	63602422.2
0	100110.2934	1438.902124	-2.61E-05	917.7685707	915.8049855	186.0076389	656.0350791	696.9648781	734.4357728	769.1879561	803.0181739	830.8836796	857.4795357	887.1063354	588.9384297	916.7808501	946.4314233	977.5619623	1009.876674	1041.679726	1073.998381	1105.749605	1140.658175	1179.473398	1237.19778	538.0103808	769.1879561	916.7808501	1073.998381	1280.828505	939.4632715	1252.894485	-2.582687942	40845.48085	100111.4991	93087299.88	0.008269972	7.102408863	-0.350159677	0.016167259	200.6481899	0.780435806	61526676.9	1.36E+12	50858558.03	7.92E+12	44561386.87	1.20E+13	61750071.51
0	93707.54482	1249.792925	-1.81E-05	748.0502475	733.2985637	252.5549197	548.4102819	586.6320881	614.9495846	639.4224055	660.4915512	678.7993093	697.3800134	714.5286983	507.8080834	733.6874311	754.7036984	777.8515283	801.5531536	825.7696841	850.2579306	876.3276967	911.5450297	959.6638306	1025.796654	480.6812955	639.4224055	733.6874311	850.2579306	1084.420172	764.0678906	997.2380053	-1.645101172	24132.34758	93709.54482	70417635.78	0.009275752	6.968105598	-0.04983782	0.373153062	155.3409165	0.791413727	45809458.72	2.12E+11	39374674.26	1.93E+12	34455491.97	3.95E+12	46207668.66
[truncated: 347 more columns]
