# Supplementary material for: High-order radiomics features based on T2 FLAIR MRI predict multiple glioma immunohistochemical features: A more precise and personalized gliomas management
Source: PLoS One. 2020 Jan 22;15(1):e0227703. doi: 10.1371/journal.pone.0227703 (PMC6975558; doi:10.1371/journal.pone.0227703)
Supplement: S7 Table — (CSV) [file pone.0227703.s017.csv]

Label	FrequencySize	MaxIntensity	MeanDeviation	MeanValue	MedianIntensity	MinIntensity	Percentile10	Percentile15	Percentile20	Percentile25	Percentile30	Percentile35	Percentile40	Percentile45	Percentile5	Percentile50	Percentile55	Percentile60	Percentile65	Percentile70	Percentile75	Percentile80	Percentile85	Percentile90	Percentile95	Quantile0.025	Quantile0.25	Quantile0.5	Quantile0.75	Quantile0.975	RMS	Range	RelativeDeviation	Variance	VolumeCount	VoxelValueSum	histogramEnergy	histogramEntropy	kurtosis	skewness	stdDeviation	uniformity	ClusterProminence_AllDirection_offset1	ClusterProminence_AllDirection_offset1_SD	ClusterProminence_AllDirection_offset4	ClusterProminence_AllDirection_offset4_SD	ClusterProminence_AllDirection_offset7	ClusterProminence_AllDirection_offset7_SD	ClusterProminence_angle0_offset1
1	153402	1553	9.70E-07	718.336	712.803	0	549.455	580.401	603.817	623.557	639.921	657.417	675.193	693.649	497.591	712.93	733.082	753.315	774.311	794.617	817.144	838.899	863.942	896.294	949.57	441.699	623.557	712.93	817.144	999.056	732.374	1553	0.148877	20365.6	153404	1.10E+08	0.0127698	6.55852	0.670277	-4.48E-05	142.708	0.801335	15800000	2.08E+11	11100000	5.30E+11	8920000	4.84E+11	16200000
1	138352	1423	-2.72E-06	967.828	958.857	42	672.085	714.199	755.758	794.717	831.62	864.578	895.12	927.13	617.882	960.038	994.293	1031.48	1070.99	1113.51	1155.2	1200.53	1240.49	1277.82	1313.55	573.393	794.717	960.038	1155.2	1336.22	993.221	1381	-0.375843	49796.3	138354	1.34E+08	0.00707536	7.2488	-0.861591	-0.0721995	223.151	0.769431	8.20E+07	2.43E+12	70600000	6.08E+12	64200000	8.42E+12	8.20E+07
1	48724	1424	1.82E-05	736.278	703.656	153	426.011	460.115	491.468	525.926	559.741	591.021	626.158	659.827	376.366	702.079	761.5	809.114	848.011	892.088	927.444	966.053	1013.84	1086.01	1206.45	331.213	525.926	702.079	927.444	1254.3	778.949	1271	0.88892	64656.5	48725	35900000	0.00650551	7.41811	-0.766592	0.329476	254.276	0.654646	1.52E+08	6.23E+11	1.40E+08	7.39E+12	1.31E+08	1.59E+13	1.53E+08
1	94965	1487	5.44E-06	935.255	961.322	155	673.744	713.581	749.622	784.919	821.077	859.342	896.148	930.089	619.718	959.547	988.085	1015.07	1038.26	1058.31	1077.11	1096.82	1118.78	1150.11	1216.67	581.592	784.919	959.547	1077.11	1290.84	954.098	1332	0.516683	35601.4	94966	88800000	0.00937857	6.96524	-0.52623	-0.17756	188.683	0.798255	41100000	2.92E+11	34200000	2.18E+12	29600000	3.61E+12	41300000
1	156846	1305	-4.45E-06	839.982	828.369	117	648.458	681.361	710.011	732.313	752.111	770.856	788.122	807.462	605.175	826.257	845.729	869.316	891.939	918.144	944.985	976.296	1009.36	1056.74	1117.54	562.23	732.313	826.257	944.985	1154.34	854.061	1188	-0.69793	23850.7	156847	1.32E+08	0.00972327	6.90774	-0.269598	0.16457	154.437	0.816143	35200000	1.49E+11	3.00E+07	1.61E+12	26100000	3.10E+12	35300000
1	97139	1211	-1.32E-05	777.128	763.971	283	571.208	612.615	641.961	667.631	689.874	708.868	728.228	745.62	530.156	765.299	786.906	810.648	833.753	856.339	879.236	904.662	941.955	995.659	1063.14	504.289	667.631	765.299	879.236	1110.49	792.646	928	-1.2784	24359.9	97141	75500000	0.00877276	7.02698	-0.376625	0.261138	156.077	0.799162	47700000	1.71E+11	42100000	1.52E+12	37500000	3.50E+12	4.80E+07
1	230139	2823	1.74E-05	904.519	854.619	0	553.999	600.238	641.668	681.586	716.467	750.788	785.031	819.3	504.623	851.224	882.295	914.625	955.087	999.863	1050.62	1108.9	1197.64	1317.22	1521.54	468.573	681.586	851.224	1050.62	1759.73	961.295	2823	4.00023	105934	230140	2.08E+08	0.0117327	6.7228	2.98512	1.37791	325.475	0.640168	71300000	1.52E+11	64100000	5.03E+12	5.70E+07	1.09E+13	71600000
1	104498	1457	-2.42E-05	984.843	987.459	193	702.037	746.202	786.861	825.227	863.295	894.181	923.472	956.523	627.723	989.334	1021.69	1055.36	1089.43	1121.9	1154.98	1187.69	1224.17	1265.02	1321.64	571.635	825.227	989.334	1154.98	1352.42	1007.61	1264	-2.53369	45353.6	104499	1.03E+08	0.0076094	7.18402	-0.687901	-0.165375	212.964	0.783758	67100000	1.62E+12	5.60E+07	9.14E+12	49600000	1.37E+13	67200000
1	115235	1130	-4.67E-05	644.948	659.902	40	417.094	454.223	487.166	517.852	546.04	577.835	608.119	635.494	364.157	660.967	685.779	708.322	731.012	753.179	777.087	801.308	824.073	853.113	898.167	303.462	517.852	660.967	777.087	940.003	667.446	1090	-5.37945	29526.1	115236	74300000	0.00760719	7.2488	-0.271032	-0.323293	171.831	0.733573	98600000	1.75E+11	8.90E+07	5.62E+12	80800000	1.49E+13	98800000
1	94965	1487	5.44E-06	935.255	961.322	155	673.744	713.581	749.622	784.919	821.077	859.342	896.148	930.089	619.718	959.547	988.085	1015.07	1038.26	1058.31	1077.11	1096.82	1118.78	1150.11	1216.67	581.592	784.919	959.547	1077.11	1290.84	954.098	1332	0.516683	35601.4	94966	88800000	0.00937857	6.96524	-0.52623	-0.17756	188.683	0.798255	41100000	2.92E+11	34200000	2.18E+12	29600000	3.61E+12	41300000
1	68235	1240	1.15E-05	751.585	733.828	122	577.707	608.977	632.317	651.34	670.414	687.597	702.936	718.734	538.719	734.796	752.45	773.963	798.295	825.69	855.407	880.504	906.225	937.201	992.777	506.482	651.34	734.796	855.407	1043.85	764.604	1118	0.782003	19739.1	68236	51300000	0.0103236	6.83592	-0.161108	0.320299	140.496	0.813067	3.00E+07	1.84E+11	24900000	1.00E+12	21400000	1.65E+12	30300000
1	81390	520	-2.12E-05	347.036	346.328	9	263.784	277.832	289.784	300.563	310.15	319.593	327.962	337.095	245.107	346.099	354.886	364.355	375.119	386.981	397.677	408.65	420.23	433.241	448.195	227.248	300.563	346.099	397.677	458.602	352.909	511	-1.72851	4110.64	81391	28200000	0.00877992	6.98078	-0.35815	-0.157239	64.1143	0.815252	35500000	1.88E+12	26800000	2.72E+12	2.30E+07	3.18E+12	35700000
1	132362	1420	1.39E-05	849.181	862.539	199	575.582	632.731	682.305	731.19	768.976	797.852	822.679	843.896	506.318	863.158	882.543	900.483	920.426	938.521	960.666	988.353	1044.04	1115.47	1179.72	460.351	731.19	863.158	960.666	1212.6	870.496	1221	1.83707	36654.2	132363	1.12E+08	0.00905089	7.05874	-0.264959	-0.141211	191.453	0.774544	58400000	4.16E+11	49300000	2.54E+12	43500000	5.33E+12	5.90E+07
1	121278	1181	2.79E-05	712.79	698.912	250	546.427	571.286	593.025	613.795	631.778	648.495	664.598	679.946	510.903	697.952	715.808	733.947	751.085	769.403	792.012	821.075	859.781	911.734	981.188	481.022	613.795	697.952	792.012	1034.87	726.377	931	3.38247	19553.2	121280	86400000	0.00997721	6.89303	0.0602145	0.506185	139.833	0.803823	40100000	6.26E+10	35900000	1.21E+12	32300000	3.99E+12	40200000
1	125479	1135	6.56E-05	707.852	702.725	240	489.5	524.688	558.417	586.562	614.518	640.408	660.904	682.097	446.672	703.018	724.202	746.222	768.775	793.076	818.078	852.133	889.825	940.018	989.583	417.679	586.562	703.018	818.078	1027.12	726.469	895	8.22842	26702.1	125480	88800000	0.00774754	7.17804	-0.599152	0.13582	163.408	0.76915	66900000	6.57E+11	57100000	4.63E+12	51600000	5.44E+12	67800000
1	97492	453	4.48E-06	336.861	345.943	57	262.501	278.043	289.822	301.259	310.821	320.075	329.466	338.886	241.914	346.815	354.338	361.823	367.832	374.07	379.809	385.097	389.471	395.423	403.183	226.258	301.259	346.815	379.809	409.924	340.861	396	0.436457	2710.54	97493	32800000	0.0111939	6.72238	0.171333	-0.714795	52.0628	0.845447	32900000	1.22E+12	24100000	3.01E+12	18800000	4.80E+12	33300000
1	142369	1748	3.73E-05	812.623	809.133	302	619.454	647.214	669.429	691.826	713.187	733.586	756.457	779.464	580.165	805.839	832.876	859.807	883.511	908.618	931.13	955.363	981.48	1008.58	1051.58	550.147	691.826	805.839	931.13	1083.21	826.59	1446	5.31353	22894.2	142370	1.16E+08	0.0128059	6.43773	-0.197047	0.23177	151.308	0.813802	10300000	1.42E+10	8460000	1.79E+11	7250000	2.76E+11	10400000
1	138352	1423	-2.72E-06	967.828	958.857	42	672.085	714.199	755.758	794.717	831.62	864.578	895.12	927.13	617.882	960.038	994.293	1031.48	1070.99	1113.51	1155.2	1200.53	1240.49	1277.82	1313.55	573.393	794.717	960.038	1155.2	1336.22	993.221	1381	-0.375843	49796.3	138354	1.34E+08	0.00707536	7.2488	-0.861591	-0.0721995	223.151	0.769431	8.20E+07	2.43E+12	70600000	6.08E+12	64200000	8.42E+12	8.20E+07
1	83163	1369	-3.33E-05	658.697	639.045	159	478.355	506.789	531.946	552.74	570.202	586.401	602.587	618.988	439.135	636.548	655.749	677.071	702.606	731.833	761.211	789.259	818.098	849.054	911.044	408.137	552.74	636.548	761.211	1004.31	676.25	1210	-2.77194	23433.1	83165	54800000	0.0108214	6.78719	0.954349	0.717365	153.079	0.767604	4.00E+07	3.40E+11	3.10E+07	3.20E+12	25100000	5.32E+12	40700000
1	177976	1324	-8.75E-06	687.493	628.383	0	504.386	516.673	531.252	544.769	559.413	574.925	589.257	606.083	489.027	629.703	655.349	685.751	717.866	751.174	791.225	835.138	893.088	974.498	1077.92	477.978	544.769	629.703	791.225	1137.18	711.244	1324	-1.55819	33222.1	177977	1.22E+08	0.0114391	6.80682	0.206534	1.00343	182.269	0.734878	7.80E+07	6.36E+10	72700000	2.02E+12	67900000	7.28E+12	78200000
1	177976	1324	-8.75E-06	687.493	628.383	0	504.386	516.673	531.252	544.769	559.413	574.925	589.257	606.083	489.027	629.703	655.349	685.751	717.866	751.174	791.225	835.138	893.088	974.498	1077.92	477.978	544.769	629.703	791.225	1137.18	711.244	1324	-1.55819	33222.1	177977	1.22E+08	0.0114391	6.80682	0.206534	1.00343	182.269	0.734878	7.80E+07	6.36E+10	72700000	2.02E+12	67900000	7.28E+12	78200000
1	168633	1789	4.91E-05	888.061	897.994	192	618.235	675.3	724.222	768.593	805.324	833.44	856.373	876.559	545.7	896.54	915.302	933.941	952.955	974.198	998.444	1033.7	1075.9	1128.28	1206.11	495.631	768.593	896.54	998.444	1305.36	909.992	1597	8.28103	39433.2	168634	1.50E+08	0.0109645	6.82124	0.571745	0.172351	198.578	0.776392	35300000	1.57E+11	30300000	1.11E+12	27200000	1.50E+12	35700000
1	81390	520	-2.12E-05	347.036	346.328	9	263.784	277.832	289.784	300.563	310.15	319.593	327.962	337.095	245.107	346.099	354.886	364.355	375.119	386.981	397.677	408.65	420.23	433.241	448.195	227.248	300.563	346.099	397.677	458.602	352.909	511	-1.72851	4110.64	81391	28200000	0.00877992	6.98078	-0.35815	-0.157239	64.1143	0.815252	35500000	1.88E+12	26800000	2.72E+12	2.30E+07	3.18E+12	35700000
1	16991	1073	1.72E-06	695.95	668.529	308	556.911	580.297	599.439	615.028	627.838	638.2	647.538	656.65	523.178	668.88	681.848	695.382	710.74	726.288	751.926	789.852	833.058	899.29	961.54	497.596	615.028	668.88	751.926	1002.07	707.317	765	0.0292597	15950.9	16993	11800000	0.0115872	6.76821	0.305796	0.818745	126.297	0.818526	41200000	3.94E+11	34500000	5.16E+12	29200000	1.02E+13	4.20E+07
0	44646	1427	-1.14E-05	637.846	638.248	167	450.49	476.05	500.451	525.54	548.092	572.837	597.186	617.639	419.585	636.861	655.873	673.551	690.307	710.157	730.623	751.326	784.617	828.617	904.703	393.853	525.54	636.861	730.623	969.463	654.334	1260	-0.506986	21304.8	44647	28500000	0.0112003	6.67934	-0.200536	0.312481	145.962	0.771165	19500000	1.29E+11	1.70E+07	3.01E+11	15300000	5.58E+11	19500000
0	192017	1267	3.34E-05	783.349	779.502	194	618.853	643.442	666.458	687.77	708.29	727.552	744.949	763.611	574.353	781.161	799.367	815.608	833.985	853.293	873.907	900.573	927.249	957.625	1001.15	541.092	687.77	781.161	873.907	1035.61	794.202	1073	6.42269	17120.2	192019	1.50E+08	0.0108916	6.73097	-0.301131	0.0677264	130.844	0.832968	19200000	1.31E+11	14800000	5.41E+11	12300000	8.11E+11	19600000
0	91961	1072	2.55E-06	752.627	768.406	140	576.64	613.678	645.197	672.247	697.256	720.514	741.247	756.826	529.162	769.278	782.129	796.901	810.893	826.091	839.653	854.51	872.201	895.289	931.258	494.879	672.247	769.278	839.653	957.927	762.295	932	0.234758	14646.9	91963	69200000	0.0106479	6.80787	-0.218349	-0.441043	121.024	0.839197	2.80E+07	4.05E+11	21200000	2.31E+12	17100000	3.20E+12	28500000
0	93055	1253	-2.00E-05	843.975	858.99	0	611.715	651.514	686.317	718.794	747.9	775.137	804.171	830.619	552.004	857.654	883.327	905.587	928.552	953.611	979.763	1005.78	1034.53	1063.29	1101.79	497.558	718.794	857.654	979.763	1133.88	861.756	1253	-1.86157	30329.2	93057	78500000	0.0081006	7.128	-0.294575	-0.335936	174.153	0.793652	62800000	3.00E+12	51400000	8.16E+12	45700000	9.71E+12	62700000
0	72319	1288	1.49E-05	812.515	812.547	300	578.502	609.406	637.219	664.611	693.899	722.734	753.254	785.46	539.069	811.778	838.183	867.902	899.439	926.349	951.25	977.579	1006.27	1044.41	1106.9	510.32	664.611	811.778	951.25	1152.73	831.791	988	1.07602	31694.3	72320	58800000	0.0079242	7.11455	-0.797001	0.100698	178.029	0.780891	52800000	2.79E+11	45300000	3.60E+12	39900000	6.61E+12	53200000
0	183103	1292	-4.49E-05	838.905	850.398	112	616.22	654.503	688.477	719.357	746.994	770.422	797.274	823.48	555.833	848.1	869.234	890.297	913.288	936.348	964.122	993.269	1024.94	1059.24	1100.27	508.381	719.357	848.1	964.122	1132.07	855.441	1180	-8.21438	28016.9	183104	1.54E+08	0.00844399	7.05729	-0.462241	-0.187966	167.382	0.800475	45300000	6.73E+11	37200000	2.78E+12	32600000	3.59E+12	45700000
0	51213.60889	1377.723847	-9.46E-06	653.7782988	656.3147196	163.2522363	468.0003849	495.1536009	520.5426225	545.9038212	568.7968676	593.335463	617.1825403	636.9589996	434.794952	655.2412825	673.3980983	690.6727279	707.045068	726.2493422	745.7570251	765.6485649	796.7741903	837.8714779	908.388995	407.8760214	545.9038212	655.2412825	745.7570251	967.8617333	669.3196414	1214.471611	-0.404027435	20380.64311	51214.7477	34149406.78	0.011123624	6.697180743	-0.203008552	0.2078873	142.5004544	0.780608254	20679851.54	1.67E+11	17582985.47	5.80E+11	15549850.91	9.25E+11	20749254.57
0	113315.3523	1352.446008	9.48E-06	705.6449344	704.0670599	179.5809862	528.940836	554.0483865	577.8040285	601.1330883	622.7382526	644.9283805	666.0380095	685.6564708	491.7010765	704.0993816	722.7358158	739.7442278	757.2555529	776.8530013	797.3879637	820.8694978	851.0781562	888.7298838	949.6436804	462.4608452	601.1330883	704.0993816	797.3879637	1000.285018	719.507236	1172.865022	2.721982808	19354.93353	113316.8182	85114437.71	0.011056457	6.703397641	-0.247409493	0.198434547	138.9175797	0.799962877	19360211.26	1.30E+11	15974882.61	4.13E+11	13902112.65	6.76E+11	19546596.25
0	106186.1901	1099.723596	6.94E-06	756.9948169	769.9835437	147.6773034	582.6415187	617.9096159	648.2197249	674.4539404	698.824729	721.5146085	741.7733218	757.790639	535.5869077	770.9674333	784.5797658	799.5606169	814.1760424	829.9583705	844.5229694	861.0588819	880.0272999	904.1514515	941.1947053	501.4492078	674.4539404	770.9674333	844.5229694	968.9713696	766.8312911	952.0462921	1.11451043	14998.53471	106188.1901	80687520.6	0.010682547	6.796936951	-0.230118306	-0.368710092	122.4201318	0.838311409	26748883.9	3.66E+11	20290097.38	2.06E+12	16417573.03	2.86E+12	27234666.67
0	188075.2285	1278.055002	-1.22E-06	807.9158673	810.8522165	157.7395939	617.6886872	648.333175	676.1948034	701.7377737	725.4049117	746.5091172	768.0871189	790.0850762	566.1634546	810.7614308	830.2621926	848.6354813	869.0527925	890.0199272	913.8000797	941.5631781	970.4479674	1002.559161	1044.980871	526.6271934	701.7377737	810.7614308	913.8000797	1078.264619	821.2818903	1120.315408	-0.04982344	21938.72155	188076.7863	151768800.3	0.009809267	6.875268728	-0.372373854	-0.045340798	147.0011063	0.818599593	30741421.94	3.71E+11	24705281.66	1.53E+12	21276661.51	2.04E+12	31141421.94
0	92094.35779	1094.063766	-1.99E-07	763.7622536	779.4481226	122.9341036	580.9156165	618.2901804	650.2094976	677.9210449	703.4294661	727.1725033	748.917389	765.8213121	531.9464229	780.050969	794.4649613	810.149743	825.235545	841.6355936	856.7323053	872.9497011	891.988785	915.7681976	952.0457246	495.2055681	677.9210449	780.050969	856.7323053	979.3755405	774.4192223	971.1296625	-0.020782832	16558.56076	92096.35779	70333663.12	0.010337386	6.84689361	-0.227640893	-0.428230534	127.5003858	0.833645098	32242094.25	7.21E+11	24881357.65	3.02E+12	20586318.84	3.99E+12	32668954.69
0	112625.7047	1112.273621	8.92E-06	758.9720574	770.6976723	151.152695	585.3583095	619.8252003	649.5880639	675.4529868	699.5348674	721.9675679	742.0115792	758.2273155	538.49536	771.7322125	785.6891881	800.7645827	815.6622228	831.7090669	846.7275262	864.0234554	883.5701399	908.1633407	945.6928919	504.4234351	675.4529868	771.7322125	846.7275262	973.9709779	768.884797	961.1209259	1.512760195	15157.71409	112627.7047	85887736.28	0.010698232	6.791987736	-0.235446081	-0.335966149	123.0521382	0.837910516	26182523.77	3.48E+11	19878199.11	1.94E+12	16108649.33	2.71E+12	26661870.63
0	77434.40813	1279.365775	6.29E-06	820.2759346	824.0041229	225.9923593	586.6953859	619.7937124	649.3310905	677.97752	707.220622	735.661408	765.8148235	796.6003702	542.2599628	823.0952484	849.3196698	877.1985931	906.6209481	933.074321	958.2839329	984.5359649	1013.24152	1049.067548	1105.639403	507.171715	677.97752	823.0952484	958.2839329	1148.079853	839.1831298	1053.373416	0.351339649	31357.54057	77435.65482	63659835.07	0.007967716	7.117868009	-0.673056457	-0.007016174	177.0728213	0.784039038	55266921.36	9.50E+11	46804822.03	4.72E+12	41330814.39	7.37E+12	55543575.29
0	74927.63148	1318.156523	-1.68E-05	766.7873625	776.3303379	62.53528357	551.342239	585.8092635	616.7171017	646.4275707	673.0793417	699.3831804	726.6628223	750.865918	502.4180137	774.9752403	798.1539438	818.6981553	839.338116	862.4465394	886.469344	910.4964488	940.9468843	975.413697	1027.988255	458.7243378	646.4275707	774.9752403	886.469344	1072.311954	784.0841821	1255.621239	-1.354328715	26949.89813	74929.25702	59776861.21	0.009261322	6.959993531	-0.259360895	-0.09312797	163.5965199	0.785231456	46585761.8	1.92E+12	38518480.51	5.22E+12	34316331.61	6.28E+12	46523208.08
0	83671.23743	1286.008346	1.67E-05	809.7488773	809.4129904	289.9468899	582.3289155	612.6339967	639.9920461	666.8074149	695.263852	723.1909423	752.4663483	783.3878264	542.4153579	808.8742635	834.5016649	862.9424025	893.2312994	919.4203207	943.9147388	970.2757001	998.7755961	1036.179253	1096.8706	513.2384368	666.8074149	808.8742635	943.9147388	1141.622262	828.2260344	996.0614562	1.583101717	30312.08272	83672.33227	67449468.28	0.00820563	7.078171019	-0.749972361	0.097570952	173.5539434	0.785830017	49613353.79	2.65E+11	42407359.84	3.31E+12	37282397.76	6.06E+12	50013353.79
0	78008.61925	1278.396572	5.32E-06	821.1471095	825.2901996	217.6849066	587.615104	620.9597465	650.6906882	679.477929	708.7159912	737.1125261	767.224792	797.850891	542.6181524	824.3656241	850.5697753	878.2421476	907.427131	933.8292469	959.0735009	985.3168932	1014.024082	1049.590363	1105.4979	506.8183159	679.477929	824.3656241	959.0735009	1147.557868	840.0129059	1060.711666	0.26999335	31319.73889	78009.89364	64205357.8	0.007972601	7.11824046	-0.659143523	-0.019107228	176.965489	0.78439241	55543836.45	1.03E+12	46973740.23	4.85E+12	41491425.14	7.46E+12	55806644.62
0	121002.7729	1352.549706	-2.99E-05	748.7267529	755.2452582	136.6683988	541.8873867	574.4639133	604.1442664	632.4269083	657.7832027	681.8018987	707.5312623	731.1569478	494.7235455	753.3558566	773.5381049	793.0828771	813.2773777	834.8976402	859.3938828	884.7536108	917.1512073	955.8018158	1012.555005	457.0133205	632.4269083	753.3558566	859.3938828	1059.138103	765.2412241	1215.881307	-4.757487841	25006.41346	121003.7729	97711199.16	0.00968024	6.887773249	-0.344862031	0.036492658	157.77478	0.787328986	33728278.39	4.29E+11	28139969.9	1.67E+12	24840667.29	2.23E+12	33948871.86
0	70621.98568	1401.672584	-1.77E-05	675.5667776	678.0495656	156.681423	481.5826866	509.5296549	535.7266501	561.9021024	585.4081018	609.9060188	634.7246078	656.256931	445.1465541	676.4916524	695.9017619	714.2148234	732.1405748	752.5928045	774.4298619	796.7170449	829.7041159	871.8842941	941.3934208	415.3396543	561.9021024	676.4916524	774.4298619	999.969779	692.0637829	1244.991161	-1.952973969	22564.06037	70622.98568	52045116.56	0.010683187	6.750247385	-0.249634603	0.218591893	149.9806167	0.776663863	24340350.65	2.31E+11	20789731.91	7.66E+11	18545661.49	1.13E+12	24415394.85
[truncated: 347 more columns]
