# Supplementary material for: High-order radiomics features based on T2 FLAIR MRI predict multiple glioma immunohistochemical features: A more precise and personalized gliomas management
Source: PLoS One. 2020 Jan 22;15(1):e0227703. doi: 10.1371/journal.pone.0227703 (PMC6975558; doi:10.1371/journal.pone.0227703)
Supplement: S8 Table — (CSV) [file pone.0227703.s018.csv]

Label	GreyLevelNonuniformity_angle135_offset4	LowGreyLevelRunEmphasis_angle135_offset1	ShortRunEmphasis_angle135_offset7
0	-0.392052502	-0.24684408	-0.49321638
0	-0.465637344	-0.584747033	0.571449663
1	-0.953464803	-0.400436332	0.378353641
1	-0.593379377	-0.564268067	0.272133243
0	0.65923919	-0.612905613	0.185961066
0	1.178556561	0.14225629	-1.845943702
0	-1.488655165	0.41104273	0.579891019
1	0.179124165	-0.397876461	-0.138327699
0	-0.058077826	-0.428594911	-0.618781553
1	-0.322081284	-0.730659672	-1.155862837
0	0.006175611	-0.717860318	-1.017635631
1	-0.634886356	-0.328759948	-0.560747229
0	-0.334905017	0.114097711	0.842276506
1	-0.190905887	-0.495151553	-0.635664265
0	-0.177256665	-0.682022126	-0.19495513
0	-0.962196465	1.052495169	-0.655360763
0	-0.783440842	1.877131967	1.893928792
1	2.578958033	3.99268604	-1.451662026
0	-1.376322839	3.005907022	1.592502033
0	0.781597007	0.416162472	-2.643300134
1	0.726154411	-0.287802014	-0.445733752
0	-1.075943917	-0.06765312	0.843331675
0	-0.741627252	-0.313400723	0.954476198
1	-0.330566983	-0.482352199	0.161692167
0	-1.445266406	0.749432059	1.513364319
0	0.203770935	-0.267323047	0.73851817
1	0.710908118	-0.697381351	-0.297658296
0	-0.042157664	-0.42603504	0.691035542
1	2.193066782	-0.786976831	-1.310972756
1	1.222172751	0.747742544	-0.463671634
0	-1.246321659	0.7743908	0.916841819
1	1.609175886	-0.523310133	-1.542406604
0	0.496937771	-0.21612563	-0.182644819
0	0.001795461	-0.87401244	0.28620217
1	1.408497611	1.115544789	-0.294844511
1	0.524128397	-0.794656444	-0.627926355
0	1.51687264	-0.433714653	0.305898668
1	0.281771305	-0.945688824	-0.550898981
1	-0.828436779	-0.402996203	1.306199371
0	-1.240615671	-0.12653015	1.04451733
0	-1.344881782	0.298408412	1.816901417
1	0.750177851	-0.861213086	0.232740248
