# Supplementary material for: High-order radiomics features based on T2 FLAIR MRI predict multiple glioma immunohistochemical features: A more precise and personalized gliomas management
Source: PLoS One. 2020 Jan 22;15(1):e0227703. doi: 10.1371/journal.pone.0227703 (PMC6975558; doi:10.1371/journal.pone.0227703)
Supplement: S3 File — (ZIP) [file pone.0227703.s021.zip]

Archive with 35 entries (27 files):
- statistical analysis/
- statistical analysis/CD34/
- statistical analysis/CD34/H-L Test.doc
- statistical analysis/CD34/ROC Descriptive statistics.doc
- statistical analysis/CD34/SPSS clinical Difference test.doc
- statistical analysis/DeLong test for the four auc.txt
- statistical analysis/high and low grade/
- statistical analysis/high and low grade/radiomics/
- statistical analysis/high and low grade/radiomics+clinical/
- statistical analysis/high and low grade/radiomics+clinical/HL.doc
- statistical analysis/high and low grade/radiomics+clinical/R.txt
- statistical analysis/high and low grade/radiomics+clinical/roc.doc
- statistical analysis/high and low grade/radiomics/HL.doc
- statistical analysis/high and low grade/radiomics/R.xlsx
- statistical analysis/high and low grade/radiomics/ROC.doc
- statistical analysis/high and low grade/spss age.doc
- statistical analysis/high and low grade/spss sex.doc
- statistical analysis/high and low grade/spss_age.doc
- statistical analysis/high and low grade/T2FLAIR clinical data.xlsx
- statistical analysis/ki67/
- statistical analysis/ki67/HL.doc
- statistical analysis/ki67/R.txt
- statistical analysis/ki67/roc.doc
- statistical analysis/ki67/spss age.doc
- statistical analysis/ki67/spss sex.doc
- statistical analysis/s-100/
- statistical analysis/s-100/HLtest.doc
- statistical analysis/s-100/R statistics.xlsx
- statistical analysis/s-100/roc Descriptive statistics.doc
- statistical analysis/s-100/spss clinical Difference test.doc
- statistical analysis/vimentin/
- statistical analysis/vimentin/HL.doc
- statistical analysis/vimentin/R.xlsx
- statistical analysis/vimentin/roc.doc
- statistical analysis/vimentin/spss clinical.doc
