# Supplementary material for: High-order radiomics features based on T2 FLAIR MRI predict multiple glioma immunohistochemical features: A more precise and personalized gliomas management
Source: PLoS One. 2020 Jan 22;15(1):e0227703. doi: 10.1371/journal.pone.0227703 (PMC6975558; doi:10.1371/journal.pone.0227703)
Supplement: S3 File — (ZIP) [file pone.0227703.s021.zip › statistical analysis/DeLong test for the four auc.txt]

DeLong's test for two ROC curves

data:  roc1 and roc2
D = -2.5485, df = 73.6, p-value = 0.0129
alternative hypothesis: true difference in AUC is not equal to 0
sample estimates:
AUC of roc1 AUC of roc2 
  0.7131410   0.9234694 

> testobj2

	DeLong's test for two ROC curves

data:  roc1 and roc3
D = -1.5109, df = 88.214, p-value = 0.1344
alternative hypothesis: true difference in AUC is not equal to 0
sample estimates:
AUC of roc1 AUC of roc2 
  0.7131410   0.8541667 

> testobj3

	DeLong's test for two ROC curves

data:  roc1 and roc4
D = -0.30323, df = 88.261, p-value = 0.7624
alternative hypothesis: true difference in AUC is not equal to 0
sample estimates:
AUC of roc1 AUC of roc2 
  0.7131410   0.7453704 

> testobj4

	DeLong's test for two ROC curves

data:  roc2 and roc3
D = 1.0001, df = 72.556, p-value = 0.3206
alternative hypothesis: true difference in AUC is not equal to 0
sample estimates:
AUC of roc1 AUC of roc2 
  0.9234694   0.8541667 

> testobj5

	DeLong's test for two ROC curves

data:  roc2 and roc4
D = 2.0722, df = 60.401, p-value = 0.04252
alternative hypothesis: true difference in AUC is not equal to 0
sample estimates:
AUC of roc1 AUC of roc2 
  0.9234694   0.7453704 

> testobj6

	DeLong's test for two ROC curves

data:  roc3 and roc4
D = 1.1289, df = 76.106, p-value = 0.2625
alternative hypothesis: true difference in AUC is not equal to 0
sample estimates:
AUC of roc1 AUC of roc2 
  0.8541667   0.7453704 
