# Supplementary material for: High-order radiomics features based on T2 FLAIR MRI predict multiple glioma immunohistochemical features: A more precise and personalized gliomas management
Source: PLoS One. 2020 Jan 22;15(1):e0227703. doi: 10.1371/journal.pone.0227703 (PMC6975558; doi:10.1371/journal.pone.0227703)
Supplement: S3 File — (ZIP) [file pone.0227703.s021.zip › statistical analysis/high and low grade/radiomics+clinical/R.txt]

sum  0  1
data   51 19 32
train  51 19 32
test    0  0  0

Analysis of Deviance Table

Model: binomial, link: logit

Response: response_train

Terms added sequentially (first to last)


                                                Df Deviance Resid. Df Resid. Dev
NULL                                                               50     67.350
HaralickCorrelation_angle135_offset7             1   9.7644        49     57.586
InverseDifferenceMoment_AllDirection_offset4_SD  1  11.9688        48     45.617
LowGreyLevelRunEmphasis_AllDirection_offset1_SD  1   1.0324        47     44.585
ShortRunEmphasis_AllDirection_offset7            1   4.3703        46     40.215
age                                              1   8.0013        45     32.213
> summary(glm_train)

Call:
glm(formula = response_train ~ ., family = "binomial", data = train_m, 
    control = list(maxit = 1000))

Deviance Residuals: 
     Min        1Q    Median        3Q       Max  
-2.53153  -0.40282   0.03207   0.46148   1.72582  

Coefficients:
                                                Estimate Std. Error z value Pr(>|z|)  
(Intercept)                                     -4.04205    2.56878  -1.574   0.1156  
HaralickCorrelation_angle135_offset7            -0.58885    0.47157  -1.249   0.2118  
InverseDifferenceMoment_AllDirection_offset4_SD -1.61076    0.66897  -2.408   0.0160 *
LowGreyLevelRunEmphasis_AllDirection_offset1_SD  0.77087    1.34333   0.574   0.5661  
ShortRunEmphasis_AllDirection_offset7           -2.50539    1.22199  -2.050   0.0403 *
age                                              0.11890    0.05473   2.173   0.0298 *
---
Signif. codes:  0 ¡®***¡¯ 0.001 ¡®**¡¯ 0.01 ¡®*¡¯ 0.05 ¡®.¡¯ 0.1 ¡® ¡¯ 1

(Dispersion parameter for binomial family taken to be 1)

    Null deviance: 67.350  on 50  degrees of freedom
Residual deviance: 32.213  on 45  degrees of freedom
AIC: 44.213

Number of Fisher Scoring iterations: 7


lm_train$coefficients
                                    (Intercept)            HaralickCorrelation_angle135_offset7 
                                     -4.0420548                                      -0.5888476 
InverseDifferenceMoment_AllDirection_offset4_SD LowGreyLevelRunEmphasis_AllDirection_offset1_SD 
                                     -1.6107617                                       0.7708651 
          ShortRunEmphasis_AllDirection_offset7                                             age 
                                     -2.5053883                                       0.1189001 
> glm_train$Rank Discrim.
Error: unexpected symbol in "glm_train$Rank Discrim."
> confint(glm_train,level=0.95)
Waiting for profiling to be done...
                                                      2.5 %     97.5 %
(Intercept)                                     -9.99750034  0.2498838
HaralickCorrelation_angle135_offset7            -1.63870913  0.2860689
InverseDifferenceMoment_AllDirection_offset4_SD -3.21005997 -0.4924369
LowGreyLevelRunEmphasis_AllDirection_offset1_SD -0.31992073  4.7702246
ShortRunEmphasis_AllDirection_offset7           -5.34646348 -0.5365967
age                                              0.03061719  0.2491856


 Radscore
$Radscore_train
-5.08416603 
 5.16681435 
 9.68244358 
 5.35087030  
7.80010353
  0.34152969 
 1.77953139
 0.03864237 
 0.13530304
 -2.26229813 
 6.14709762 
-6.13621964 
 2.12073175 
 8.10424405
 9.46727680
  4.90136288 
 0.39865867
  0.34859833
 -3.16542153 
-1.17379007
 -1.24313686
1.40953347
  0.50251682 
 2.25328777 
 1.71756544  
3.16287767  
7.57247274 
-2.47613464
 5.19730453 
-2.46554538  
4.18429306 
-0.97314706
  2.76937006
  1.14908452 
 0.70809335
 3.86045941 
 0.77768549 
-3.80882883  
7.67558551  
3.65319409 
 2.84049348 
-0.71544245
 -3.06382845 
-1.23362072 
-1.12849677 
 7.06650692
 -0.56892563
  0.60015656
 -0.81723308
-1.53541941 
 8.88442390

$Radscore_test
[1]       NA 8.884424


n=51   Mean absolute error=0.028   Mean squared error=0.00126
0.9 Quantile of absolute error=0.061
