# Supplementary material for: High-order radiomics features based on T2 FLAIR MRI predict multiple glioma immunohistochemical features: A more precise and personalized gliomas management
Source: PLoS One. 2020 Jan 22;15(1):e0227703. doi: 10.1371/journal.pone.0227703 (PMC6975558; doi:10.1371/journal.pone.0227703)
Supplement: S3 File — (ZIP) [file pone.0227703.s021.zip › statistical analysis/high and low grade/radiomics/R.xlsx]

## Sheet: Sheet1
sum 0 1
data 51 19 32
train 51 19 32
test 0 0 0
Analysis of Deviance Table
Model: binomial, link: logit
Response: response_train
Terms added sequentially (first to last)
Df Deviance Resid. Df Resid. Dev
NULL 50 67.350
HaralickCorrelation_angle135_offset7 1 9.7644 49 57.586
InverseDifferenceMoment_AllDirection_offset4_SD 1 11.9688 48 45.617
LowGreyLevelRunEmphasis_AllDirection_offset1_SD 1 1.0324 47 44.585
ShortRunEmphasis_AllDirection_offset7 1 4.3703 46 40.215
> summary(glm_train)
Call:
glm(formula = response_train ~ ., family = "binomial", data = train_m,
control = list(maxit = 1000))
Deviance Residuals:
Min 1Q Median 3Q Max
-1.99924 -0.61736 0.09151 0.62113 1.74383
Coefficients:
Estimate Std. Error z value Pr(>|z|)
(Intercept) 1.3735 0.6612 2.077 0.0378
HaralickCorrelation_angle135_offset7 -0.9318 0.4491 -2.075 0.0380
InverseDifferenceMoment_AllDirection_offset4_SD -1.2233 0.4969 -2.462 0.0138
LowGreyLevelRunEmphasis_AllDirection_offset1_SD 0.9239 1.3824 0.668 0.5039
ShortRunEmphasis_AllDirection_offset7 -1.6687 0.9882 -1.689 0.0913
(Intercept) *
HaralickCorrelation_angle135_offset7 *
InverseDifferenceMoment_AllDirection_offset4_SD *
LowGreyLevelRunEmphasis_AllDirection_offset1_SD
ShortRunEmphasis_AllDirection_offset7 .
---
Signif. codes: 0 ‘***’ 0.001 ‘**’ 0.01 ‘*’ 0.05 ‘.’ 0.1 ‘ ’ 1
(Dispersion parameter for binomial family taken to be 1)
Null deviance: 67.350 on 50 degrees of freedom
Residual deviance: 40.215 on 46 degrees of freedom
AIC: 50.215
Number of Fisher Scoring iterations: 7
> glm_train$coefficients
(Intercept)
1.37348
HaralickCorrelation_angle135_offset7
-0.931794
InverseDifferenceMoment_AllDirection_offset4_SD
-1.22328
LowGreyLevelRunEmphasis_AllDirection_offset1_SD
0.92388
ShortRunEmphasis_AllDirection_offset7
-1.66867
> confint(glm_train,level=0.95)
Waiting for profiling to be done...
2.5 % 97.5 %
(Intercept) 0.3294177 2.94367393
HaralickCorrelation_angle135_offset7 -1.9440783 -0.13401098
InverseDifferenceMoment_AllDirection_offset4_SD -2.3510778 -0.35092292
LowGreyLevelRunEmphasis_AllDirection_offset1_SD -0.1880433 4.73556917
ShortRunEmphasis_AllDirection_offset7 -3.9186570 -0.08351807
$Radscore_train
[1] -1.899187877 5.268873485 5.467757835 2.655126928 5.110646241 -0.526086956
[7] 2.274127625 1.326600555 -0.326420338 -0.416116936 5.758040704 -3.251274401
[13] 1.290334237 6.841666508 7.113573055 2.232290409 0.056328843 -0.459569561
[19] -2.799336990 -0.390997863 -2.675879200 1.214346611 0.036753273 2.313512923
[25] 0.573315677 1.852820361 3.263293664 -0.008634113 5.473561253 -1.662131146
[31] 1.349107613 -0.725971368 0.599079462 1.761747969 -1.200781042 3.466368148
[37] 0.083334688 0.507767319 6.638592699 2.586233984 2.389685552 -1.463476867
[43] -2.779558910 -1.273789320 -0.922762930 6.682016801 0.420372935 1.234486103
[49] -0.850205389 -0.508352918 6.346266208
$Radscore_test
[1] NA 6.346266
plot(cal_train,main="calibration (train set)")
n=51 Mean absolute error=0.023 Mean squared error=0.00086
0.9 Quantile of absolute error=0.049
