# Supplementary material for: High-order radiomics features based on T2 FLAIR MRI predict multiple glioma immunohistochemical features: A more precise and personalized gliomas management
Source: PLoS One. 2020 Jan 22;15(1):e0227703. doi: 10.1371/journal.pone.0227703 (PMC6975558; doi:10.1371/journal.pone.0227703)
Supplement: S3 File — (ZIP) [file pone.0227703.s021.zip › statistical analysis/high and low grade/T2FLAIR clinical data.xlsx]

## Sheet: Sheet1
name	年龄	性别	病理分级	Ki-67
chenguangmiao	27	1	0	0.2
fanzhigang	34	1	1	0.2
fengxiulan	68	0	1	0.25
fushugeng	72	1	1	0.3
gengwenlong	52	1	1	0.5
gengyueqin	59	0	0	0.05
guoweimin	44	1	1	0.3
handong	40	1	1	0.5
haoyongbin	51	1	1	0.3
licuihua	27	0	0	0.08
liguangyang	32	1	1	0.3
lijinqiu	34	1	0	送检大部分为脑组织
lishifeng	49	1	1	0.3
liuchunyan	37	0	1	0.4
liulizeng	47	1	1	0.3
lizaohuo	69	1	1	0.2
lizhanru	51	0	1	0.2
masumei	53	0	1	0.4
mengxiuhua	43	0	0	0.1
shanshurong	51	0	0	0.2
songshuying	56	0	0	0.15
songshuyingfufa	56	0	1	0.6
sunyuzhen	62	0	1	0.75
suyubi	48	0	1	0.5
tianyujiang	58	1	1	0.3
wanghexiang	60	1	0	0.05
wanghuaichang	71	1	1	0.4
wangjie	30	0	0	0.05
wangjinglin	64	1	1	0.6
wangjinyue	50	0	0	0.05
wanglujing	70	1	1	0.35
wangqiaohui	49	0	1	0.4
wangrunxiang	63	1	1	0.3
wangzhenyong	45	1	1	0.6
weichunfeng	63	0	1	0.3
yangguoqing	46	1	1	0.7
yangyingzhen	58	0	0	0.03
zhanghaiyan	36	1	0	0.03
zhanghuibin	60	1	1	30-40%
zhangjihua	50	1	1	0.2
zhangjunping	59	0	1	0.5
zhangqiutang	51	1	0	0.15
zhangshulin	43	1	0	0.08
zhangxue	48	0	1	0.15
zhangyuehui	35	1	0	0.05
zhangaoying	7	0	1	0.3
zhaohongyan	42	0	0	0.08
zhaojinwang	31	1	0	0.03
zhaozhanliang	50	1	0	0.03
zhaoziwen	34	1	0	0.05
zhuyunming	55	1	1

## Sheet: Sheet2
2013年St.Gallen共识中，大部分专家同意采用20%作为Ki-67阳性指数的界限值。
