# Supplementary material for: High-order radiomics features based on T2 FLAIR MRI predict multiple glioma immunohistochemical features: A more precise and personalized gliomas management
Source: PLoS One. 2020 Jan 22;15(1):e0227703. doi: 10.1371/journal.pone.0227703 (PMC6975558; doi:10.1371/journal.pone.0227703)
Supplement: S3 File — (ZIP) [file pone.0227703.s021.zip › statistical analysis/ki67/R.txt]

 sum  0  1
data   50 24 26
train  50 24 26
test    0  0  0

 anova(glm_train)
Analysis of Deviance Table

Model: binomial, link: logit

Response: response_train

Terms added sequentially (first to last)


                                          Df Deviance Resid. Df Resid. Dev
NULL                                                         49     69.235
kurtosis                                   1   3.2773        48     65.957
ClusterProminence_AllDirection_offset1_SD  1   1.0778        47     64.880
HaralickCorrelation_AllDirection_offset7   1   0.4065        46     64.473
Inertia_AllDirection_offset1_SD            1   0.3331        45     64.140
SizeZoneVariability                        1   3.6314        44     60.509
> summary(glm_train)

Call:
glm(formula = response_train ~ ., family = "binomial", data = train_m, 
    control = list(maxit = 1000))

Deviance Residuals: 
    Min       1Q   Median       3Q      Max  
-1.6131  -1.0373   0.2849   1.0483   1.6762  

Coefficients:
                                          Estimate Std. Error z value Pr(>|z|)  
(Intercept)                                 0.1531     0.3172   0.483   0.6293  
kurtosis                                    0.2094     0.5670   0.369   0.7119  
ClusterProminence_AllDirection_offset1_SD   0.7078     0.4455   1.589   0.1121  
HaralickCorrelation_AllDirection_offset7   -0.4777     0.5258  -0.909   0.3636  
Inertia_AllDirection_offset1_SD             0.0575     0.3387   0.170   0.8652  
SizeZoneVariability                         0.7125     0.3980   1.790   0.0735 .
---
Signif. codes:  0 ¡®***¡¯ 0.001 ¡®**¡¯ 0.01 ¡®*¡¯ 0.05 ¡®.¡¯ 0.1 ¡® ¡¯ 1

(Dispersion parameter for binomial family taken to be 1)

    Null deviance: 69.235  on 49  degrees of freedom
Residual deviance: 60.509  on 44  degrees of freedom
AIC: 72.509

Number of Fisher Scoring iterations: 4

> glm_train$coefficients
                              (Intercept)                                  kurtosis 
                               0.15311964                                0.20936380 
ClusterProminence_AllDirection_offset1_SD  HaralickCorrelation_AllDirection_offset7 
                               0.70777642                               -0.47773648 
          Inertia_AllDirection_offset1_SD                       SizeZoneVariability 
                               0.05750075                                0.71245843 
> glm_train$RankDiscrim.
NULL
> confint(glm_train,level=0.95)
Waiting for profiling to be done...
                                                2.5 %    97.5 %
(Intercept)                               -0.46173130 0.7995663
kurtosis                                  -0.84137680 1.4417309
ClusterProminence_AllDirection_offset1_SD -0.09249823 1.7102009
HaralickCorrelation_AllDirection_offset7  -1.59556963 0.5210543
Inertia_AllDirection_offset1_SD           -0.63694822 0.7425070
SizeZoneVariability                       -0.01931724 1.5644049


Call:
roc.default(response = response_train, predictor = response_trn_pred,     ci = T)

Data: response_trn_pred in 24 controls (response_train 0) < 26 cases (response_train 1).
Area under the curve: 0.7131
95% CI: 0.5696-0.8566 (DeLong)

$Radscore_train
 [1] -0.93351279 -0.11777732 -0.94732688  0.42608710  0.27390124  0.98315630
 [7]  2.89136203  0.89626309 -0.11110162  0.09973697 -0.64833186 -0.23701562
[13] -0.35879957  1.39007009 -0.52819615 -0.29961818 -0.35049875  0.66807417
[19] -0.32340174 -1.04899445  3.52333501 -0.66047176  1.01755540  0.46248852
[25] -0.65311740 -0.87775042 -0.25232731 -0.73878165 -0.03300507  0.09219199
[31] -0.03645245  1.52448753  1.32829102 -1.12332109  1.00358278 -0.38609538
[37]  0.12736740  0.45262196  1.55877949 -0.12614851  2.06306285  0.91982275
[43] -0.63422067 -1.08368987  0.42916229 -1.11720362 -0.87751463  0.68455379
[49] -1.11844867  0.46315157


plot(cal_train,main="calibration (train set)")

n=50   Mean absolute error=0.04   Mean squared error=0.00219
0.9 Quantile of absolute error=0.074
