# Supplementary material for: High-order radiomics features based on T2 FLAIR MRI predict multiple glioma immunohistochemical features: A more precise and personalized gliomas management
Source: PLoS One. 2020 Jan 22;15(1):e0227703. doi: 10.1371/journal.pone.0227703 (PMC6975558; doi:10.1371/journal.pone.0227703)
Supplement: S3 File — (ZIP) [file pone.0227703.s021.zip › statistical analysis/s-100/R statistics.xlsx]

## Sheet: Sheet1
sum 0 1
data 43 7 36
train 49 21 28
test 0 0 0
Analysis of Deviance Table
Model: binomial, link: logit
Response: response_train
Terms added sequentially (first to last)
Df Deviance Resid. Df Resid. Dev
NULL 48 66.925
MinIntensity 1 10.2137 47 56.711
ClusterProminence_AllDirection_offset1_SD 1 20.5507 46 36.161
Correlation_angle90_offset1 1 0.7218 45 35.439
GLCMEntropy_AllDirection_offset4_SD 1 0.2027 44 35.236
LongRunLowGreyLevelEmphasis_angle45_offset1 1 1.0731 43 34.163
> summary(glm_train)
Call:
glm(formula = response_train ~ ., family = "binomial", data = train_m,
control = list(maxit = 1000))
Deviance Residuals:
Min 1Q Median 3Q Max
-2.04808 -0.60484 0.00068 0.52075 2.26328
Coefficients:
Estimate Std. Error z value Pr(>|z|)
(Intercept) 1.7145 1.3218 1.297 0.19460
MinIntensity -2.1515 0.7166 -3.003 0.00268 **
ClusterProminence_AllDirection_offset1_SD -2.0882 0.8061 -2.590 0.00959 **
Correlation_angle90_offset1 0.4318 0.5876 0.735 0.46237
GLCMEntropy_AllDirection_offset4_SD 0.1962 0.5954 0.329 0.74181
LongRunLowGreyLevelEmphasis_angle45_offset1 3.5781 3.9780 0.899 0.36840
---
Signif. codes: 0 ‘***’ 0.001 ‘**’ 0.01 ‘*’ 0.05 ‘.’ 0.1 ‘ ’ 1
(Dispersion parameter for binomial family taken to be 1)
Null deviance: 66.925 on 48 degrees of freedom
Residual deviance: 34.163 on 43 degrees of freedom
AIC: 46.163
Number of Fisher Scoring iterations: 8
> glm_train$coefficients
(Intercept)
1.71454
MinIntensity
-2.15147
ClusterProminence_AllDirection_offset1_SD
-2.08817
Correlation_angle90_offset1
0.431828
GLCMEntropy_AllDirection_offset4_SD
0.196164
LongRunLowGreyLevelEmphasis_angle45_offset1
3.57814
> confint(glm_train,level=0.95)
Waiting for profiling to be done...
2.5 % 97.5 %
(Intercept) -0.08859528 4.4936792
MinIntensity -3.91729919 -0.9845983
ClusterProminence_AllDirection_offset1_SD -4.18208911 -0.8540146
Correlation_angle90_offset1 -0.71645354 1.7109266
GLCMEntropy_AllDirection_offset4_SD -0.88172599 1.4657837
LongRunLowGreyLevelEmphasis_angle45_offset1 -1.01480292 11.8086290
$Radscore_train
[1] 15.27936636 1.98857669 3.43549261 1.82948059 3.74579055 -0.61815353
[7] 15.27936636 6.12520003 1.73634958 0.76407732 1.92954640 3.26613323
[13] 20.01521453 2.92310341 3.26613323 3.69102621 -1.41257063 -2.48086370
[19] 1.48748565 1.73634958 0.17636603 6.12520003 0.17636603 3.07384568
[25] 1.48748565 20.01521453 2.92310341 0.06409298 -0.79867236 -4.26784426
[31] -1.31862752 -4.05437805 -0.06447035 0.97918563 1.96631883 -0.87787345
[37] -0.38430298 -2.87236770 -4.07519379 -3.67487732 -1.02692291 -3.41244928
[43] -1.60588595 -0.89862807 -0.34638059 -3.29519419 -0.88214264 -2.98574832
[49] -0.11973982
plot(cal_train,main="calibration (train set)")
n=49 Mean absolute error=0.027 Mean squared error=0.00119
0.9 Quantile of absolute error=0.05
