# Supplementary material for: High-order radiomics features based on T2 FLAIR MRI predict multiple glioma immunohistochemical features: A more precise and personalized gliomas management
Source: PLoS One. 2020 Jan 22;15(1):e0227703. doi: 10.1371/journal.pone.0227703 (PMC6975558; doi:10.1371/journal.pone.0227703)
Supplement: S3 File — (ZIP) [file pone.0227703.s021.zip › statistical analysis/vimentin/R.xlsx]

## Sheet: Sheet1
sum 0 1
data 44 6 38
train 42 18 24
test 0 0 0
Analysis of Deviance Table
Model: binomial, link: logit
Response: response_train
Terms added sequentially (first to last)
Df Deviance Resid. Df Resid. Dev
NULL 41 57.364
ShortRunEmphasis_angle135_offset4 1 11.8184 40 45.546
RunLengthNonuniformity_AllDirection_offset4_SD 1 0.6220 39 44.924
GLCMEntropy_angle45_offset1 1 7.8873 38 37.037
Warning message:
glm.fit:拟合機率算出来是数值零或一
> summary(glm_train)
Call:
glm(formula = response_train ~ ., family = "binomial", data = train_m,
control = list(maxit = 1000))
Deviance Residuals:
Min 1Q Median 3Q Max
-1.7713 -0.7870 0.0000 0.8763 1.7026
Coefficients:
Estimate Std. Error z value Pr(>|z|)
(Intercept) 4.2759 3.1936 1.339 0.1806
ShortRunEmphasis_angle135_offset4 -9.0196 7.9708 -1.132 0.2578
RunLengthNonuniformity_AllDirection_offset4_SD 1.1366 1.1915 0.954 0.3401
GLCMEntropy_angle45_offset1 -1.9466 0.8808 -2.210 0.0271
(Intercept)
ShortRunEmphasis_angle135_offset4
RunLengthNonuniformity_AllDirection_offset4_SD
GLCMEntropy_angle45_offset1 *
---
Signif. codes: 0 ‘***’ 0.001 ‘**’ 0.01 ‘*’ 0.05 ‘.’ 0.1 ‘ ’ 1
(Dispersion parameter for binomial family taken to be 1)
Null deviance: 57.364 on 41 degrees of freedom
Residual deviance: 37.037 on 38 degrees of freedom
AIC: 45.037
Number of Fisher Scoring iterations: 9
> glm_train$coefficients
(Intercept)
4.27587
ShortRunEmphasis_angle135_offset4
-9.01964
RunLengthNonuniformity_AllDirection_offset4_SD
1.13661
GLCMEntropy_angle45_offset1
-1.94659
> confint(glm_train,level=0.95)
Waiting for profiling to be done...
2.5 % 97.5 %
(Intercept) 0.3468334 11.3220488
ShortRunEmphasis_angle135_offset4 -26.2447058 -0.7303163
RunLengthNonuniformity_AllDirection_offset4_SD -1.1002067 3.6941875
GLCMEntropy_angle45_offset1 -4.0056589 -0.5044737
$Radscore_train
[1] 2.82463787 -1.18196526 -0.16224052 -0.30634764 0.46911012 0.89620701
[7] 9.54575985 2.74750034 3.03620266 -0.30634764 0.71453716 24.61191411
[13] 33.39311737 -0.72816820 -0.13838189 31.82217276 0.65341856 -1.18196526
[19] 34.69687689 10.80858028 10.80858028 4.42807682 24.61191411 0.41759753
[25] -0.47184914 1.33520277 -0.99936363 -1.45820522 -2.20035701 0.06115723
[31] -0.54507087 0.37016869 -0.66745302 0.77182008 -1.05529657 -0.51720198
[37] -2.01727427 -1.08885104 -1.86504160 -1.99672306 -0.17790531 -0.37185200
$Radscore_test
[1] NA -0.371852
plot(cal_train,main="calibration (train set)")
n=42 Mean absolute error=0.026 Mean squared error=0.00092
0.9 Quantile of absolute error=0.043
